# Supplementary material for: Endosymbiont-derived metabolites are essential for tick host reproductive fitness
Source: mSphere. 2024 Jul 2;9(7):e00693-23. doi: 10.1128/msphere.00693-23 (PMC11288044; doi:10.1128/msphere.00693-23)
Supplement: Table S1 — Raw data for the rescue experiments. [file msphere.00693-23-s0002.xlsx]

## Sheet: S1 legend
Supplementary data 1: raw data for the rescue experiments, including number of ticks in each experiment, calculation of injection volumes, biological parameters for each tick in the experiment, and the titer of CLE.

## Sheet: "Numbers" Sample size
Number of ticks in each experimental procedure in the two experiments performed in the study
Tick treatment (abreviations in the data sheets)	Exp.1	Exp.2	Sum
Antibiotic injected nymph (Ofx)	400	478
Saline injected nymph (S)	122	162
Antibiotic resulted females	241	226
Saline resulted females	76	75
B injected antibiotic treated unfed females (BF_Bvit)	5	12	17
B+P injected antibiotic treated unfed females (BF_B+P)	4	14	18
Saline injected antibiotic treated unfed females (BF_Sal)	8	12	20
B injected antibiotic treated engorged females (AF_Bvit)	3	13	16
B+P injected antibiotic treated engorged females (AF_B+P)	0	11	11
Saline injected antibiotic treated engorged females (AF_Sal)	0	10	10
Control females	4	6	10

## Sheet: Exp. 1 Injection calculation
Antibiotics and saline injection volumes according to nymph weight, and resutled molteing adults after treatment. Nymphs were injected one day after they arrived to the lab.
Tick #	Treatment (Ofloxacin/Saline)	Nymph weight (mg)	Antibiotic dose (ng)	Calculated injection v (nl)	Calibrated injection v (nl)	Days to ecdysis	Sex
1	Ofx	3.4	170	24.2857	29.4479	21	F
2	Ofx	6.6	330	47.1429	53.342	19	F
3	Ofx	5.8	290	41.4286	47.3685	23	F
4	Ofx	8.2	410	58.5714	65.2891	21	F
5	Ofx	6.4	320	45.7143	51.8486	26	Dead
6	Ofx	6.8	340	48.5714	54.8354	22	M
7	Ofx	6.4	320	45.7143	51.8486	19	F
8	Ofx	7	350	50	56.3288	22	F
9	Ofx	4.2	210	30	35.4214	23	F
10	Ofx	9.6	480	68.5714	75.7428	24	F
11	Ofx	6	300	42.8571	48.8618	19	F
12	Ofx	6.8	340	48.5714	54.8354	23	M
13	Ofx	7.8	390	55.7143	62.3023	23	F
14	Ofx	7.2	360	51.4286	57.8222	23	F
15	Ofx	6.2	310	44.2857	50.3552	22	F
16	Ofx	6	300	42.8571	48.8618	19	F
17	Ofx	4.8	240	34.2857	39.9015	22	F
18	Ofx	7.2	360	51.4286	57.8222	23	M
19	Ofx	6	300	42.8571	48.8618	22	F
20	Ofx	8.2	410	58.5714	65.2891	19	M
21	Ofx	6.6	330	47.1429	53.342	25	M
22	Ofx	4	200	28.5714	33.928	22	F
23	Ofx	4.4	220	31.4286	36.9148	24	F
24	Ofx	6.6	330	47.1429	53.342	21	M
25	Ofx	5.8	290	41.4286	47.3685	22	F
26	Ofx	6	300	42.8571	48.8618	19	F
27	Ofx	6.8	340	48.5714	54.8354	25	F
28	Ofx	7.8	390	55.7143	62.3023	21	F
29	Ofx	7.8	390	55.7143	62.3023	24	F
30	Ofx	7	350	50	56.3288	22	M
31	Ofx	4.2	210	30	35.4214	23	F
32	Ofx	7	350	50	56.3288	23	F
33	Ofx	8	400	57.1429	63.7957	23	F
34	Ofx	6.2	310	44.2857	50.3552	22	M
35	Ofx	6.6	330	47.1429	53.342	21	F
36	Ofx	7.8	390	55.7143	62.3023	20	F
37	Ofx	7.6	380	54.2857	60.8089	25	F
38	Ofx	7	350	50	56.3288	23	F
39	Ofx	9.2	460	65.7143	72.756	22	F
40	Ofx	6.4	320	45.7143	51.8486	21	M
41	Ofx	6.6	330	47.1429	53.342	24	F
42	Ofx	8	400	57.1429	63.7957	24	F
43	Ofx	7.4	370	52.8571	59.3155	23	F
44	Ofx	7.4	370	52.8571	59.3155	22	F
45	Ofx	8.4	420	60	66.7825	21	F
46	Ofx	7.2	360	51.4286	57.8222	22	M
47	Ofx	6.6	330	47.1429	53.342	23	F
48	Ofx	6.8	340	48.5714	54.8354	23	M
49	Ofx	10.6	530	75.7143	83.2097	23	F
50	Ofx	10.2	510	72.8571	80.2229	23	F
51	Ofx	6.6	330	47.1429	53.342	23	M
52	Ofx	5.8	290	41.4286	47.3685	21	M
53	Ofx	7.4	370	52.8571	59.3155	25	F
54	Ofx	9	450	64.2857	71.2626	20	M
55	Ofx	10	500	71.4286	78.7295	22	F
56	Ofx	6.4	320	45.7143	51.8486	19	M
57	Ofx	9.4	470	67.1429	74.2494	21	M
58	Ofx	11	550	78.5714	86.1965	22	M
59	Ofx	6.2	310	44.2857	50.3552	21	F
60	Ofx	6.8	340	48.5714	54.8354	25	M
61	Ofx	6.8	340	48.5714	54.8354	21	M
62	Ofx	10	500	71.4286	78.7295	24	F
63	Ofx	5.6	280	40	45.8751	25	F
64	Ofx	5.8	290	41.4286	47.3685	21	M
65	Ofx	16	800	114.286	123.531	22	F
66	Ofx	11.2	560	80	87.6898	22	F
67	Ofx	6.4	320	45.7143	51.8486	19	M
68	Ofx	7	350	50	56.3288	22	M
69	Ofx	8.8	440	62.8571	69.7692	21	F
70	Ofx	5.6	280	40	45.8751	20	F
71	Ofx	6.2	310	44.2857	50.3552	25	F
72	Ofx	8.2	410	58.5714	65.2891	22	M
73	Ofx	9.2	460	65.7143	72.756	21	F
74	Ofx	3.4	170	24.2857	29.4479	22	F
75	Ofx	5.8	290	41.4286	47.3685	23	M
76	Ofx	7.8	390	55.7143	62.3023	24	F
77	Ofx	4.8	240	34.2857	39.9015	23	F
78	Ofx	8.2	410	58.5714	65.2891	22	F
79	Ofx	11	550	78.5714	86.1965	21	M
80	Ofx	9	450	64.2857	71.2626	22	F
81	Ofx	8	400	57.1429	63.7957	22	F
82	Ofx	7.4	370	52.8571	59.3155	22	F
83	Ofx	8.4	420	60	66.7825	22	F
84	Ofx	7.8	390	55.7143	62.3023	22	F
85	Ofx	7.6	380	54.2857	60.8089	23	F
86	Ofx	7.6	380	54.2857	60.8089	25	M
87	Ofx	5.9	295	42.1429	48.1152	25	F
88	Ofx	6.6	330	47.1429	53.342	23	F
89	Ofx	5	250	35.7143	41.3949	22	M
90	Ofx	7.6	380	54.2857	60.8089	20	F
91	Ofx	8.6	430	61.4286	68.2758	24	F
92	Ofx	9.2	460	65.7143	72.756	22	F
93	Ofx	10.4	520	74.2857	81.7163	23	F
94	Ofx	6.2	310	44.2857	50.3552	22	M
95	Ofx	7.2	360	51.4286	57.8222	25	M
96	Ofx	4.8	240	34.2857	39.9015	23	F
97	Ofx	6.2	310	44.2857	50.3552	22	F
98	Ofx	11	550	78.5714	86.1965	20	M
99	Ofx	7	350	50	56.3288	25	F
100	Ofx	6.8	340	48.5714	54.8354	22	F
101	Ofx	8.2	410	58.5714	65.2891	23	F
102	Ofx	6	300	42.8571	48.8618	22	M
103	Ofx	4.4	220	31.4286	36.9148	22	F
104	Ofx	9.2	460	65.7143	72.756	22	M
105	Ofx	6.8	340	48.5714	54.8354	23	F
106	Ofx	6	300	42.8571	48.8618	22	F
107	Ofx	6.6	330	47.1429	53.342	24	F
108	Ofx	5.2	260	37.1429	42.8883	23	F
109	Ofx	6.6	330	47.1429	53.342	22	M
110	Ofx	7.4	370	52.8571	59.3155	23	F
111	Ofx	6.4	320	45.7143	51.8486	25	F
112	Ofx	7.6	380	54.2857	60.8089	23	M
113	Ofx	7.2	360	51.4286	57.8222	23	F
114	Ofx	7.4	370	52.8571	59.3155	20	F
115	Ofx	8.6	430	61.4286	68.2758	25	F
116	Ofx	11	550	78.5714	86.1965	22	M
117	Ofx	9.8	490	70	77.2361	23	M
118	Ofx	4.8	240	34.2857	39.9015	22	M
119	Ofx	8	400	57.1429	63.7957	24	F
120	Ofx	7.2	360	51.4286	57.8222	25	M
121	Ofx	7	350	50	56.3288	22	F
122	Ofx	7	350	50	56.3288	23	F
123	Ofx	5.8	290	41.4286	47.3685	25	F
124	Ofx	7	350	50	56.3288	22	M
125	Ofx	5.4	270	38.5714	44.3817	25	F
126	Ofx	10.6	530	75.7143	83.2097	23	M
127	Ofx	7.8	390	55.7143	62.3023	23	M
128	Ofx	6	300	42.8571	48.8618	23	F
129	Ofx	5.6	280	40	45.8751	25	F
130	Ofx	6	300	42.8571	48.8618	22	F
131	Ofx	7.8	390	55.7143	62.3023	22	F
132	Ofx	8.2	410	58.5714	65.2891	25	F
133	Ofx	8.6	430	61.4286	68.2758	22	F
134	Ofx	6.6	330	47.1429	53.342	23	F
135	Ofx	6.8	340	48.5714	54.8354	25	F
136	Ofx	8.2	410	58.5714	65.2891	25	F
137	Ofx	9.2	460	65.7143	72.756	23	F
138	Ofx	7.6	380	54.2857	60.8089	20	F
139	Ofx	7.6	380	54.2857	60.8089	22	M
140	Ofx	6.8	340	48.5714	54.8354	23	F
141	Ofx	5.8	290	41.4286	47.3685	24	F
142	Ofx	8.4	420	60	66.7825	20	F
143	Ofx	5.2	260	37.1429	42.8883	24	F
144	Ofx	5.6	280	40	45.8751	23	F
145	Ofx	7.8	390	55.7143	62.3023	20	F
146	Ofx	5.8	290	41.4286	47.3685	24	F
147	Ofx	7.6	380	54.2857	60.8089	22	M
148	Ofx	7	350	50	56.3288	24	F
149	Ofx	7.6	380	54.2857	60.8089	24	F
150	Ofx	5.4	270	38.5714	44.3817	23	M
151	Ofx	6.8	340	48.5714	54.8354	24	F
152	Ofx	6	300	42.8571	48.8618	24	F
153	Ofx	8	400	57.1429	63.7957	24	F
154	Ofx	5.4	270	38.5714	44.3817	24	F
155	Ofx	6.8	340	48.5714	54.8354	24	F
156	Ofx	5	250	35.7143	41.3949	23	F
157	Ofx	9.4	470	67.1429	74.2494	22	F
158	Ofx	6	300	42.8571	48.8618	24	F
159	Ofx	6	300	42.8571	48.8618	22	F
160	Ofx	5	250	35.7143	41.3949	23	M
161	Ofx	7.6	380	54.2857	60.8089	20	M
162	Ofx	7.2	360	51.4286	57.8222	23	F
163	Ofx	8.2	410	58.5714	65.2891	22	M
164	Ofx	6.2	310	44.2857	50.3552	23	F
165	Ofx	4.8	240	34.2857	39.9015	23	M
166	Ofx	5.4	270	38.5714	44.3817	23	F
167	Ofx	7	350	50	56.3288	23	F
168	Ofx	6.2	310	44.2857	50.3552	24	F
169	Ofx	5.4	270	38.5714	44.3817	24	F
170	Ofx	6.6	330	47.1429	53.342	22	M
171	Ofx	5.6	280	40	45.8751	24	F
172	Ofx	8	400	57.1429	63.7957	25	F
173	Ofx	7.6	380	54.2857	60.8089	23	F
174	Ofx	6.4	320	45.7143	51.8486	22	F
175	Ofx	6.6	330	47.1429	53.342	24	F
176	Ofx	8	400	57.1429	63.7957	24	F
177	Ofx	7	350	50	56.3288	23	F
178	Ofx	7.6	380	54.2857	60.8089	22	F
179	Ofx	7	350	50	56.3288	25	F
180	Ofx	8.6	430	61.4286	68.2758	22	M
181	Ofx	8	400	57.1429	63.7957	24	F
182	Ofx	8.8	440	62.8571	69.7692	23	F
183	Ofx	6.6	330	47.1429	53.342	24	M
184	Ofx	10	500	71.4286	78.7295	22	F
185	Ofx	7.6	380	54.2857	60.8089	22	F
186	Ofx	6.6	330	47.1429	53.342	22	F
187	Ofx	7.6	380	54.2857	60.8089	23	M
188	Ofx	8	400	57.1429	63.7957	25	F
189	Ofx	10.2	510	72.8571	80.2229	23	F
190	Ofx	5.8	290	41.4286	47.3685	23	F
191	Ofx	8.4	420	60	66.7825	23	M
192	Ofx	7.8	390	55.7143	62.3023	23	F
193	Ofx	6.6	330	47.1429	53.342	22	F
194	Ofx	5.8	290	41.4286	47.3685	24	M
195	Ofx	8	400	57.1429	63.7957	23	F
196	Ofx	6.2	310	44.2857	50.3552	24	F
197	Ofx	8.4	420	60	66.7825	22	F
198	Ofx	14.4	720	102.857	111.584	20	M
199	Ofx	5.8	290	41.4286	47.3685	23	M
200	Ofx	5.8	290	41.4286	47.3685	25	M
201	Ofx	8	400	57.1429	63.7957	22	F
202	Ofx	7.4	370	52.8571	59.3155	23	M
203	Ofx	4.8	240	34.2857	39.9015	24	M
204	Ofx	5.6	280	40	45.8751	24	M
205	Ofx	6.8	340	48.5714	54.8354	23	F
206	Ofx	7.8	390	55.7143	62.3023	22	F
207	Ofx	6.4	320	45.7143	51.8486	25	F
208	Ofx	6.4	320	45.7143	51.8486	24	M
209	Ofx	8.2	410	58.5714	65.2891	23	F
210	Ofx	6.8	340	48.5714	54.8354	24	M
211	Ofx	5	250	35.7143	41.3949	22	M
212	Ofx	4.2	210	30	35.4214	25	F
213	Ofx	6.2	310	44.2857	50.3552	24	M
214	Ofx	5.8	290	41.4286	47.3685	24	M
215	Ofx	6	300	42.8571	48.8618	23	M
216	Ofx	5.8	290	41.4286	47.3685	22	F
217	Ofx	9.8	490	70	77.2361	24	M
218	Ofx	5	250	35.7143	41.3949	25	F
219	Ofx	9.8	490	70	77.2361	22	M
220	Ofx	6.8	340	48.5714	54.8354	23	M
221	Ofx	8.8	440	62.8571	69.7692	24	M
222	Ofx	7	350	50	56.3288	24	M
223	Ofx	5.8	290	41.4286	47.3685	25	F
224	Ofx	6.2	310	44.2857	50.3552	23	F
225	Ofx	7	350	50	56.3288	24	F
226	Ofx	6	300	42.8571	48.8618	25	F
227	Ofx	8.2	410	58.5714	65.2891	25	M
228	Ofx	8	400	57.1429	63.7957	23	M
229	Ofx	3.4	170	24.2857	29.4479	24	F
230	Ofx	5.2	260	37.1429	42.8883	22	M
231	Ofx	8.6	430	61.4286	68.2758	23	F
232	Ofx	6.8	340	48.5714	54.8354	24	M
233	Ofx	6	300	42.8571	48.8618	26	Dead
234	Ofx	4.8	240	34.2857	39.9015	23	F
235	Ofx	5.8	290	41.4286	47.3685	23	M
236	Ofx	7.6	380	54.2857	60.8089	24	F
237	Ofx	8	400	57.1429	63.7957	22	F
238	Ofx	5.4	270	38.5714	44.3817	24	F
239	Ofx	7	350	50	56.3288	23	F
240	Ofx	7.4	370	52.8571	59.3155	24	M
241	Ofx	5.6	280	40	45.8751	23	F
242	Ofx	5.8	290	41.4286	47.3685	22	M
243	Ofx	4.6	230	32.8571	38.4082	24	M
244	Ofx	6.8	340	48.5714	54.8354	23	M
245	Ofx	5.2	260	37.1429	42.8883	24	F
246	Ofx	7.2	360	51.4286	57.8222	23	F
247	Ofx	7.6	380	54.2857	60.8089	23	M
248	Ofx	6	300	42.8571	48.8618	23	F
249	Ofx	6.6	330	47.1429	53.342	24	M
250	Ofx	10.8	540	77.1429	84.7031	24	F
251	Ofx	6	300	42.8571	48.8618	22	M
252	Ofx	5.2	260	37.1429	42.8883	24	M
253	Ofx	7.6	380	54.2857	60.8089	23	F
254	Ofx	6.2	310	44.2857	50.3552	24	M
255	Ofx	7	350	50	56.3288	22	M
256	Ofx	6.2	310	44.2857	50.3552	24	F
257	Ofx	2.4	120	17.1429	21.9809	24	F
258	Ofx	7.4	370	52.8571	59.3155	23	M
259	Ofx	9.6	480	68.5714	75.7428	24	M
260	Ofx	8.2	410	58.5714	65.2891	24	F
261	Ofx	7	350	50	56.3288	23	F
262	Ofx	8.2	410	58.5714	65.2891	24	M
263	Ofx	6.8	340	48.5714	54.8354	24	M
264	Ofx	3.6	180	25.7143	30.9412	23	M
265	Ofx	6.4	320	45.7143	51.8486	22	F
266	Ofx	8.2	410	58.5714	65.2891	24	F
267	Ofx	6.4	320	45.7143	51.8486	24	M
268	Ofx	6.2	310	44.2857	50.3552	24	M
269	Ofx	9.2	460	65.7143	72.756	23	M
270	Ofx	8.6	430	61.4286	68.2758	24	F
271	Ofx	6.2	310	44.2857	50.3552	24	F
272	Ofx	7	350	50	56.3288	26	Dead
273	Ofx	7	350	50	56.3288	25	F
274	Ofx	6.4	320	45.7143	51.8486	24	M
275	Ofx	5.4	270	38.5714	44.3817	23	F
276	Ofx	6	300	42.8571	48.8618	22	M
277	Ofx	7.4	370	52.8571	59.3155	23	F
278	Ofx	10.2	510	72.8571	80.2229	23	M
279	Ofx	6.6	330	47.1429	53.342	25	M
280	Ofx	7	350	50	56.3288	24	M
281	Ofx	9.4	470	67.1429	74.2494	25	M
282	Ofx	5.8	290	41.4286	47.3685	22	F
283	Ofx	5.2	260	37.1429	42.8883	23	M
284	Ofx	6.4	320	45.7143	51.8486	24	M
285	Ofx	8.6	430	61.4286	68.2758	25	F
286	Ofx	4.2	210	30	35.4214	23	F
287	Ofx	8	400	57.1429	63.7957	24	F
288	Ofx	6.4	320	45.7143	51.8486	22	M
289	Ofx	8	400	57.1429	63.7957	25	F
290	Ofx	5.6	280	40	45.8751	24	F
291	Ofx	6.8	340	48.5714	54.8354	26	Dead
292	Ofx	9.2	460	65.7143	72.756	25	M
293	Ofx	7.2	360	51.4286	57.8222	23	M
294	Ofx	5.2	260	37.1429	42.8883	22	F
295	Ofx	8.4	420	60	66.7825	23	F
296	Ofx	7.4	370	52.8571	59.3155	23	F
297	Ofx	6.4	320	45.7143	51.8486	24	M
298	Ofx	5.8	290	41.4286	47.3685	23	F
299	Ofx	8.6	430	61.4286	68.2758	23	M
300	Ofx	8	400	57.1429	63.7957	25	F
301	Ofx	4.4	220	31.4286	36.9148	22	M
302	Ofx	6	300	42.8571	48.8618	24	F
303	Ofx	6.6	330	47.1429	53.342	25	M
304	Ofx	6.8	340	48.5714	54.8354	23	F
305	Ofx	8.6	430	61.4286	68.2758	24	M
306	Ofx	9	450	64.2857	71.2626	25	M
307	Ofx	7.6	380	54.2857	60.8089	24	F
308	Ofx	7.4	370	52.8571	59.3155	23	F
309	Ofx	7.2	360	51.4286	57.8222	22	F
310	Ofx	7.4	370	52.8571	59.3155	25	F
311	Ofx	5.6	280	40	45.8751	24	F
312	Ofx	7.2	360	51.4286	57.8222	23	M
313	Ofx	6.2	310	44.2857	50.3552	22	F
314	Ofx	8.8	440	62.8571	69.7692	24	M
315	Ofx	7.8	390	55.7143	62.3023	24	M
316	Ofx	6.8	340	48.5714	54.8354	23	F
317	Ofx	9	450	64.2857	71.2626	22	F
318	Ofx	8.2	410	58.5714	65.2891	24	M
319	Ofx	4.8	240	34.2857	39.9015	25	M
320	Ofx	6.2	310	44.2857	50.3552	22	F
321	Ofx	7.6	380	54.2857	60.8089	25	M
322	Ofx	5.6	280	40	45.8751	22	F
323	Ofx	8	400	57.1429	63.7957	23	F
324	Ofx	4	200	28.5714	33.928	24	M
325	Ofx	9	450	64.2857	71.2626	24	F
326	Ofx	7.4	370	52.8571	59.3155	22	M
327	Ofx	9.8	490	70	77.2361	23	M
328	Ofx	7.8	390	55.7143	62.3023	24	M
329	Ofx	12	600	85.7143	93.6634	25	F
330	Ofx	6.8	340	48.5714	54.8354	22	F
331	Ofx	7.6	380	54.2857	60.8089	26	Dead
332	Ofx	7.2	360	51.4286	57.8222	25	M
333	Ofx	9	450	64.2857	71.2626	22	M
334	Ofx	5.8	290	41.4286	47.3685	24	M
335	Ofx	7.8	390	55.7143	62.3023	23	F
336	Ofx	5.6	280	40	45.8751	25	F
337	Ofx	5.2	260	37.1429	42.8883	25	M
338	Ofx	8.8	440	62.8571	69.7692	23	F
339	Ofx	7.8	390	55.7143	62.3023	22	F
340	Ofx	8.6	430	61.4286	68.2758	23	F
341	Ofx	7.4	370	52.8571	59.3155	26	Dead
342	Ofx	6.4	320	45.7143	51.8486	25	F
343	Ofx	6.8	340	48.5714	54.8354	23	F
344	Ofx	6.2	310	44.2857	50.3552	24	M
345	Ofx	6.8	340	48.5714	54.8354	22	F
346	Ofx	8	400	57.1429	63.7957	24	F
347	Ofx	6.4	320	45.7143	51.8486	26	Dead
348	Ofx	9.4	470	67.1429	74.2494	25	M
349	Ofx	6.6	330	47.1429	53.342	22	F
350	Ofx	7.4	370	52.8571	59.3155	25	M
351	Ofx	6.4	320	45.7143	51.8486	24	F
352	Ofx	8	400	57.1429	63.7957	23	F
353	Ofx	5.6	280	40	45.8751	25	F
354	Ofx	7	350	50	56.3288	24	M
355	Ofx	5.4	270	38.5714	44.3817	24	F
356	Ofx	7.2	360	51.4286	57.8222	25	M
357	Ofx	7.6	380	54.2857	60.8089	25	M
358	Ofx	8.6	430	61.4286	68.2758	24	F
359	Ofx	6.8	340	48.5714	54.8354	23	F
360	Ofx	6.6	330	47.1429	53.342	26	Dead
361	Ofx	8.8	440	62.8571	69.7692	25	F
362	Ofx	7.4	370	52.8571	59.3155	25	M
363	Ofx	7	350	50	56.3288	23	M
364	Ofx	6.6	330	47.1429	53.342	24	M
365	Ofx	2.6	130	18.5714	23.4743	26	Dead
366	Ofx	3.4	170	24.2857	29.4479	25	F
367	Ofx	9.2	460	65.7143	72.756	23	F
368	Ofx	5.8	290	41.4286	47.3685	23	F
369	Ofx	7	350	50	56.3288	24	F
370	Ofx	9	450	64.2857	71.2626	26	Dead
371	Ofx	5.8	290	41.4286	47.3685	23	M
372	Ofx	5.4	270	38.5714	44.3817	25	M
373	Ofx	6.6	330	47.1429	53.342	24	M
374	Ofx	5.8	290	41.4286	47.3685	25	F
375	Ofx	8.4	420	60	66.7825	23	F
376	Ofx	6.6	330	47.1429	53.342	24	F
377	Ofx	6.2	310	44.2857	50.3552	25	M
378	Ofx	4.2	210	30	35.4214	23	F
379	Ofx	5.6	280	40	45.8751	25	M
380	Ofx	8.6	430	61.4286	68.2758	24	F
381	Ofx	5.6	280	40	45.8751	24	M
382	Ofx	6.8	340	48.5714	54.8354	23	M
383	Ofx	8.6	430	61.4286	68.2758	25	F
384	Ofx	6.6	330	47.1429	53.342	25	M
385	Ofx	6.4	320	45.7143	51.8486	24	M
386	Ofx	8.8	440	62.8571	69.7692	23	F
387	Ofx	8	400	57.1429	63.7957	23	M
388	Ofx	10.6	530	75.7143	83.2097	25	M
389	Ofx	4.2	210	30	35.4214	23	F
390	Ofx	6.6	330	47.1429	53.342	23	F
391	Ofx	8	400	57.1429	63.7957	26	Dead
392	Ofx	8.8	440	62.8571	69.7692	23	M
393	Ofx	8.4	420	60	66.7825	23	F
394	Ofx	5.2	260	37.1429	42.8883	24	F
395	Ofx	6	300	42.8571	48.8618	26	Dead
396	Ofx	6	300	42.8571	48.8618	24	F
397	Ofx	5	250	35.7143	41.3949	25	F
398	Ofx	3.8	190	27.1429	32.4346	23	F
399	Ofx	6	300	42.8571	48.8618	26	Dead
400	Ofx	7.2	360	51.4286	57.8222	24	F
401	S	5.2	260	37.1429	42.8883	22	F
402	S	5.8	290	41.4286	47.3685	20	F
403	S	4.8	240	34.2857	39.9015	23	F
404	S	7.4	370	52.8571	59.3155	19	F
405	S	6.6	330	47.1429	53.342	21	F
406	S	7	350	50	56.3288	20	F
407	S	9.4	470	67.1429	74.2494	20	M
408	S	8.2	410	58.5714	65.2891	21	F
409	S	7.4	370	52.8571	59.3155	19	M
410	S	7	350	50	56.3288	22	F
411	S	6.2	310	44.2857	50.3552	21	F
412	S	9	450	64.2857	71.2626	21	M
413	S	8.2	410	58.5714	65.2891	21	F
414	S	5	250	35.7143	41.3949	19	F
415	S	6.6	330	47.1429	53.342	20	F
416	S	5.4	270	38.5714	44.3817	23	M
417	S	6.4	320	45.7143	51.8486	19	F
418	S	4.6	230	32.8571	38.4082	21	M
419	S	5.6	280	40	45.8751	23	F
420	S	6.8	340	48.5714	54.8354	20	F
421	S	5.6	280	40	45.8751	21	F
422	S	5.6	280	40	45.8751	21	F
423	S	7	350	50	56.3288	19	M
424	S	6.4	320	45.7143	51.8486	20	F
425	S	6.6	330	47.1429	53.342	19	F
426	S	6.8	340	48.5714	54.8354	21	F
427	S	6	300	42.8571	48.8618	24	F
428	S	7.8	390	55.7143	62.3023	24	M
429	S	5.2	260	37.1429	42.8883	21	F
430	S	6.8	340	48.5714	54.8354	24	F
431	S	6	300	42.8571	48.8618	25	M
432	S	7.8	390	55.7143	62.3023	21	M
433	S	5	250	35.7143	41.3949	20	F
434	S	9.8	490	70	77.2361	21	F
435	S	7.4	370	52.8571	59.3155	21	F
436	S	9.2	460	65.7143	72.756	24	F
437	S	5.6	280	40	45.8751	20	F
438	S	8.8	440	62.8571	69.7692	22	M
439	S	8.8	440	62.8571	69.7692	21	M
440	S	6.4	320	45.7143	51.8486	25	F
441	S	5.6	280	40	45.8751	22	F
442	S	6.6	330	47.1429	53.342	20	F
443	S	7.2	360	51.4286	57.8222	21	F
444	S	7.6	380	54.2857	60.8089	26	Dead
445	S	9.6	480	68.5714	75.7428	24	F
446	S	4.8	240	34.2857	39.9015	21	M
447	S	5.6	280	40	45.8751	26	Dead
448	S	7.4	370	52.8571	59.3155	20	F
449	S	7.6	380	54.2857	60.8089	24	F
450	S	6.6	330	47.1429	53.342	21	F
451	S	6.6	330	47.1429	53.342	19	F
452	S	7.6	380	54.2857	60.8089	22	M
453	S	8.4	420	60	66.7825	22	F
454	S	9.2	460	65.7143	72.756	19	F
455	S	6.4	320	45.7143	51.8486	19	M
456	S	7.8	390	55.7143	62.3023	19	F
457	S	11.2	560	80	87.6898	21	M
458	S	7.4	370	52.8571	59.3155	22	M
459	S	7	350	50	56.3288	21	F
460	S	5.4	270	38.5714	44.3817	26	Dead
461	S	7	350	50	56.3288	22	M
462	S	7.2	360	51.4286	57.8222	24	F
463	S	8.8	440	62.8571	69.7692	19	M
464	S	10.4	520	74.2857	81.7163	21	M
465	S	8.8	440	62.8571	69.7692	20	M
466	S	9.2	460	65.7143	72.756	19	F
467	S	6	300	42.8571	48.8618	19	M
468	S	7.6	380	54.2857	60.8089	19	F
469	S	5.8	290	41.4286	47.3685	19	M
470	S	6.8	340	48.5714	54.8354	24	F
471	S	9.2	460	65.7143	72.756	20	F
472	S	6.8	340	48.5714	54.8354	21	F
473	S	7	350	50	56.3288	26	Dead
474	S	7	350	50	56.3288	22	F
475	S	6.2	310	44.2857	50.3552	21	M
476	S	5.6	280	40	45.8751	20	F
477	S	8.8	440	62.8571	69.7692	21	F
478	S	5.2	260	37.1429	42.8883	25	F
479	S	6.8	340	48.5714	54.8354	19	F
480	S	9.2	460	65.7143	72.756	21	F
481	S	6.4	320	45.7143	51.8486	20	M
482	S	10.6	530	75.7143	83.2097	21	F
483	S	8.4	420	60	66.7825	25	F
484	S	8.8	440	62.8571	69.7692	25	M
485	S	8	400	57.1429	63.7957	22	M
486	S	7.8	390	55.7143	62.3023	22	F
487	S	6	300	42.8571	48.8618	19	M
488	S	5.4	270	38.5714	44.3817	20	F
489	S	7.4	370	52.8571	59.3155	23	F
490	S	6.4	320	45.7143	51.8486	22	M
491	S	5.6	Dead	Dead	Dead	22	F
492	S	8	400	57.1429	63.7957	22	M
493	S	4.8	240	34.2857	39.9015	19	F
494	S	9.2	460	65.7143	72.756	20	M
495	S	7.8	390	55.7143	62.3023	25	F
496	S	9.4	470	67.1429	74.2494	23	M
497	S	7.2	360	51.4286	57.8222	22	F
498	S	8.2	410	58.5714	65.2891	19	M
499	S	5.8	290	41.4286	47.3685	19	F
500	S	7.8	390	55.7143	62.3023	22	M
501	S	6.6	330	47.1429	53.342	23	F
502	S	6.2	310	44.2857	50.3552	22	F
503	S	7.4	370	52.8571	59.3155	24	F
504	S	8.4	420	60	66.7825	20	F
505	S	7.2	360	51.4286	57.8222	19	F
506	S	7.4	370	52.8571	59.3155	19	M
507	S	5.8	290	41.4286	47.3685	22	M
508	S	7.2	360	51.4286	57.8222	22	F
509	S	7.2	360	51.4286	57.8222	23	M
510	S	6.6	330	47.1429	53.342	19	F
511	S	5.8	290	41.4286	47.3685	22	F
512	S	5.6	280	40	45.8751	22	M
513	S	7.4	370	52.8571	59.3155	23	F
514	S	7.6	380	54.2857	60.8089	20	M
515	S	5	250	35.7143	41.3949	22	F
516	S	8.2	410	58.5714	65.2891	20	F
517	S	6.4	320	45.7143	51.8486	23	F
518	S	6.6	330	47.1429	53.342	23	M
519	S	4.8	240	34.2857	39.9015	20	M
520	S	6.4	320	45.7143	51.8486	25	M
521	S	8.6	430	61.4286	68.2758	23	M
522	S	6.4	320	45.7143	51.8486	25	F

## Sheet: Exp. 1
Treatement and biological parameters of ticks in experiment number 1
Treatment	Rabbit	Scutum length	Scutum width	Scutal index	Time to detachment (days)	Weight at repletion (g)	Weight at end of oviposition	Egg mass weight	Weight:eggs conversion ratio (%)	hatching rate	hatching rate (%)
BF_Bvit	1	0.8	2.1	1.68	11	0.1678	0.0568	0.0856	51.0131	0.386673	38.6673
BF_Bvit	1	1.7	2	3.4	11	0.1536	0.0366	0.0594	38.6719	0.161541	16.1541
BF_Bvit	1	1.8	2.3	4.14	11	0.1784	0.049	0.0784	43.9462	0.352891	35.2891
BF_Bvit	1	2.2	2.1	4.62	11	0.1828	0.0454	0.0542	29.6499	0.266551	26.6551
BF_Bvit	1	1.8	2.3	4.14	13	0.1428	0.0446	0.0528	36.9748	0.184066	18.4066
AF_Bvit	1	1.8	2.5	4.5	11	0.219	0.056	0.1394	63.653	0.454569	45.4569
AF_Bvit	1	1.9	2.3	4.37	13	0.2106	0.0568	0.095	45.1092	0.468319	46.8319
AF_Bvit	1	2.5	2.3	5.75	13	0.1744	0.056	0.088	50.4587	0.4164	41.64
BF_B+P	1	2	2.2	4.4	11	0.2068	0.0532	0.0908	43.9072	0.187506	18.7506
BF_B+P	1	2	2.1	4.2	13	0.1824	0.0426	0.084	46.0526	0.201306	20.1306
BF_B+P	1	1.5	2.1	3.15	13	0.1474	0.0414	0.0742	50.3392	0.322202	32.2202
BF_B+P	1	1.9	2.3	4.37	15	0.1404	0.0326	0.0708	50.4274	0.255776	25.5776
BF_Sal	1	1	2.2	2.2	11	0.1858	0.0392	0.1482	79.7632	0.066174	6.6174
BF_Sal	1	1.6	2	3.2	11	0.1514	0.0324	0.0576	38.0449	0.168352	16.8352
BF_Sal	1	1.5	2	3	11	0.164	0.0342	0.0553	33.7195	0.0482986	4.82986
BF_Sal	1	2	2.4	4.8	11	0.23	0.0698	0.0954	41.4783	0.0749635	7.49635
BF_Sal	1	1.7	2.3	3.91	13	0.2122	0.0424	0.1282	60.4147	0.0130208	1.30208
BF_Sal	1	1.9	2.4	4.56	13	0.1472	0.0854	0.1044	70.9239	0.00516379	0.516379
BF_Sal	1	1.5	2.4	3.6	18	0.1494	0.056	0.1162	77.7778	0.0776935	7.76935
BF_Sal	1	1.6	2	3.2	18	0.1546	0.0624	0.1074	69.4696	0.0360521	3.60521
Control	2	1.9	2.3	4.37	11	0.336	0.0848	0.112	33.3333	0.776474	77.6474
Control	2	1.6	2.5	4	11	0.3296	0.0718	0.127	38.5316	0.973549	97.3549
Control	2	2	2.7	5.4	11	0.363	0.0878	0.1426	39.2837	0.618244	61.8244
Control	2	2.6	2.4	6.24	13	0.2916	0.0802	0.162	55.5556	0.807783	80.7783

## Sheet: Exp. 2 Injection calculation
Antibiotics and saline injection volumes according to nymph weight, and resutled molteing adults after treatment. Nymphs were injected one or two days after they arrived to the lab
Tick #	Treatment (Ofloxacin/Saline)	Nymph weight (mg)	Antibiotic dose (ng)	Calculated injection v (nl)	Calibrated injection v (nl)	Days to ecdysis	Sex
2	Ofx	6	300	42.8571	48.8618	24	F
3	Ofx	6.2	310	44.2857	50.3552	22	F
4	Ofx	8	400	57.1429	63.7957	27	F
5	Ofx	6	300	42.8571	48.8618	24	F
6	Ofx	7.2	360	51.4286	57.8222	27	M
7	Ofx	7.2	360	51.4286	57.8222	24	F
8	Ofx	6.8	340	48.5714	54.8354	21	F
9	Ofx	7.4	370	52.8571	59.3155	27	Dead
10	Ofx	4.2	210	30	35.4214	21	M
12	Ofx	6	300	42.8571	48.8618	22	F
13	Ofx	6.8	340	48.5714	54.8354	26	M
14	Ofx	7.6	380	54.2857	60.8089	27	Dead
16	Ofx	6	300	42.8571	48.8618	23	F
18	Ofx	8	400	57.1429	63.7957	27	M
20	Ofx	8.6	430	61.4286	68.2758	27	Dead
21	Ofx	5.8	290	41.4286	47.3685	22	F
22	Ofx	6.8	340	48.5714	54.8354	24	M
23	Ofx	7.6	380	54.2857	60.8089	24	F
25	Ofx	6.6	330	47.1429	53.342	24	F
26	Ofx	7.6	380	54.2857	60.8089	24	M
28	Ofx	6.4	320	45.7143	51.8486	22	F
30	Ofx	7.4	370	52.8571	59.3155	25	F
33	Ofx	6.2	310	44.2857	50.3552	24	M
34	Ofx	6.2	310	44.2857	50.3552	22	M
35	Ofx	3.8	190	27.1429	32.4346	19	F
36	Ofx	7.6	380	54.2857	60.8089	21	F
39	Ofx	6.2	310	44.2857	50.3552	22	F
41	Ofx	6.2	310	44.2857	50.3552	22	F
42	Ofx	6.8	340	48.5714	54.8354	23	F
43	Ofx	7.2	360	51.4286	57.8222	27	M
46	Ofx	6.8	340	48.5714	54.8354	21	F
47	Ofx	6.6	330	47.1429	53.342	24	F
49	Ofx	6.4	320	45.7143	51.8486	27	M
50	Ofx	6.8	340	48.5714	54.8354	23	F
52	Ofx	6.6	330	47.1429	53.342	21	F
53	Ofx	11.6	580	82.8571	90.6766	24	F
54	Ofx	6.8	340	48.5714	54.8354	24	F
55	Ofx	6.6	330	47.1429	53.342	23	F
56	Ofx	6.4	320	45.7143	51.8486	25	M
57	Ofx	5.6	280	40	45.8751	27	Dead
58	Ofx	7.2	360	51.4286	57.8222	27	Dead
61	Ofx	7	350	50	56.3288	24	M
62	Ofx	7.6	380	54.2857	60.8089	24	F
63	Ofx	6	300	42.8571	48.8618	23	M
66	Ofx	6.4	320	45.7143	51.8486	23	F
67	Ofx	7.4	370	52.8571	59.3155	25	M
69	Ofx	5.6	280	40	45.8751	21	F
70	Ofx	6.6	330	47.1429	53.342	24	M
71	Ofx	7.8	390	55.7143	62.3023	24	M
72	Ofx	7.8	390	55.7143	62.3023	24	M
73	Ofx	7.2	360	51.4286	57.8222	26	M
74	Ofx	6.4	320	45.7143	51.8486	24	M
75	Ofx	5.6	280	40	45.8751	27	Dead
76	Ofx	8.8	440	62.8571	69.7692	27	M
79	Ofx	8.2	410	58.5714	65.2891	27	Dead
80	Ofx	7.8	390	55.7143	62.3023	27	Dead
81	Ofx	7.6	380	54.2857	60.8089	24	M
82	Ofx	6.8	340	48.5714	54.8354	24	F
83	Ofx	6.6	330	47.1429	53.342	27	Dead
85	Ofx	7.2	360	51.4286	57.8222	25	F
86	Ofx	7.2	360	51.4286	57.8222	24	M
87	Ofx	6.8	340	48.5714	54.8354	24	F
91	Ofx	6.8	340	48.5714	54.8354	24	F
93	Ofx	6.8	340	48.5714	54.8354	24	F
94	Ofx	7.2	360	51.4286	57.8222	22	F
95	Ofx	6.6	330	47.1429	53.342	23	F
97	Ofx	6.2	310	44.2857	50.3552	24	M
98	Ofx	7.6	380	54.2857	60.8089	21	F
99	Ofx	7.8	390	55.7143	62.3023	24	M
100	Ofx	8	400	57.1429	63.7957	27	M
101	Ofx	5.6	280	40	45.8751	27	F
102	Ofx	9.2	460	65.7143	72.756	24	F
104	Ofx	7.2	360	51.4286	57.8222	27	Dead
105	Ofx	7.2	360	51.4286	57.8222	25	F
106	Ofx	6.4	320	45.7143	51.8486	22	F
107	Ofx	6.8	340	48.5714	54.8354	22	F
108	Ofx	6.8	340	48.5714	54.8354	24	F
110	Ofx	8.4	420	60	66.7825	27	M
112	Ofx	8	400	57.1429	63.7957	24	F
113	Ofx	7	350	50	56.3288	24	F
114	Ofx	6.6	330	47.1429	53.342	24	F
115	Ofx	6.4	320	45.7143	51.8486	24	F
118	Ofx	6.4	320	45.7143	51.8486	23	F
119	Ofx	6.6	330	47.1429	53.342	24	M
120	Ofx	7.2	360	51.4286	57.8222	24	M
121	Ofx	8	400	57.1429	63.7957	27	Dead
122	Ofx	8.6	430	61.4286	68.2758	27	Dead
123	Ofx	5.6	280	40	45.8751	27	Dead
124	Ofx	6.6	330	47.1429	53.342	24	F
125	Ofx	6	300	42.8571	48.8618	23	F
127	Ofx	7.6	380	54.2857	60.8089	24	M
129	Ofx	7.4	370	52.8571	59.3155	25	F
130	Ofx	5.6	280	40	45.8751	27	Dead
131	Ofx	7.8	390	55.7143	62.3023	22	M
132	Ofx	6	300	42.8571	48.8618	24	F
133	Ofx	7.4	370	52.8571	59.3155	25	F
136	Ofx	6.8	340	48.5714	54.8354	24	M
138	Ofx	5.8	290	41.4286	47.3685	24	F
139	Ofx	6.8	340	48.5714	54.8354	27	Dead
140	Ofx	6.2	310	44.2857	50.3552	20	F
141	Ofx	6.2	310	44.2857	50.3552	23	F
142	Ofx	6.6	330	47.1429	53.342	27	F
143	Ofx	9.8	490	70	77.2361	27	M
144	Ofx	6.6	330	47.1429	53.342	24	F
145	Ofx	6.2	310	44.2857	50.3552	22	F
146	Ofx	7.4	370	52.8571	59.3155	24	M
149	Ofx	7.8	390	55.7143	62.3023	27	Dead
150	Ofx	6.4	320	45.7143	51.8486	24	M
151	Ofx	7.2	360	51.4286	57.8222	24	M
153	Ofx	8.8	440	62.8571	69.7692	27	Dead
156	Ofx	6.8	340	48.5714	54.8354	23	F
157	Ofx	6.4	320	45.7143	51.8486	23	F
158	Ofx	8.4	420	60	66.7825	24	M
159	Ofx	6.2	310	44.2857	50.3552	27	Dead
160	Ofx	8	400	57.1429	63.7957	24	M
161	Ofx	5.8	290	41.4286	47.3685	27	Dead
162	Ofx	7.6	380	54.2857	60.8089	27	M
163	Ofx	7.6	380	54.2857	60.8089	24	M
165	Ofx	6.2	310	44.2857	50.3552	22	F
166	Ofx	8.2	410	58.5714	65.2891	24	F
167	Ofx	6.8	340	48.5714	54.8354	27	Dead
168	Ofx	7.2	360	51.4286	57.8222	24	F
169	Ofx	7.4	370	52.8571	59.3155	25	F
170	Ofx	5.8	290	41.4286	47.3685	24	M
171	Ofx	8.4	420	60	66.7825	24	M
172	Ofx	7.2	360	51.4286	57.8222	24	M
173	Ofx	6.8	340	48.5714	54.8354	24	F
174	Ofx	6.8	340	48.5714	54.8354	22	F
176	Ofx	8.6	430	61.4286	68.2758	27	M
178	Ofx	7.6	380	54.2857	60.8089	24	M
179	Ofx	8.2	410	58.5714	65.2891	27	Dead
180	Ofx	6.8	340	48.5714	54.8354	24	F
181	Ofx	7.2	360	51.4286	57.8222	24	F
182	Ofx	5.8	290	41.4286	47.3685	24	M
183	Ofx	6.4	320	45.7143	51.8486	24	F
184	Ofx	7.6	380	54.2857	60.8089	24	M
185	Ofx	7.6	380	54.2857	60.8089	27	Dead
187	Ofx	6.6	330	47.1429	53.342	22	F
188	Ofx	9	450	64.2857	71.2626	22	M
189	Ofx	6.4	320	45.7143	51.8486	24	F
190	Ofx	8	400	57.1429	63.7957	25	F
191	Ofx	6	300	42.8571	48.8618	22	F
192	Ofx	6	300	42.8571	48.8618	22	F
193	Ofx	6.4	320	45.7143	51.8486	24	F
195	Ofx	7.4	370	52.8571	59.3155	27	Dead
196	Ofx	7.4	370	52.8571	59.3155	27	M
197	Ofx	9	450	64.2857	71.2626	27	Dead
198	Ofx	8	400	57.1429	63.7957	27	Dead
199	Ofx	7	350	50	56.3288	24	F
200	Ofx	7.2	360	51.4286	57.8222	27	Dead
201	Ofx	6.6	330	47.1429	53.342	24	F
202	Ofx	8.2	410	58.5714	65.2891	27	M
203	Ofx	6.4	320	45.7143	51.8486	24	F
204	Ofx	7	350	50	56.3288	25	F
205	Ofx	7.4	370	52.8571	59.3155	22	F
206	Ofx	6.4	320	45.7143	51.8486	24	F
207	Ofx	6.8	340	48.5714	54.8354	25	F
208	Ofx	7.4	370	52.8571	59.3155	22	F
209	Ofx	7	350	50	56.3288	24	F
210	Ofx	7	350	50	56.3288	25	M
211	Ofx	6.2	310	44.2857	50.3552	22	F
212	Ofx	6	300	42.8571	48.8618	20	M
213	Ofx	6.2	310	44.2857	50.3552	27	M
214	Ofx	6.4	320	45.7143	51.8486	23	F
216	Ofx	7.2	360	51.4286	57.8222	24	F
217	Ofx	7	350	50	56.3288	25	F
218	Ofx	6.2	310	44.2857	50.3552	24	M
219	Ofx	8.8	440	62.8571	69.7692	27	M
220	Ofx	7.8	390	55.7143	62.3023	27	Dead
221	Ofx	7.2	360	51.4286	57.8222	27	Dead
222	Ofx	6.4	320	45.7143	51.8486	20	F
223	Ofx	6.8	340	48.5714	54.8354	27	Dead
224	Ofx	7.6	380	54.2857	60.8089	27	M
225	Ofx	7.4	370	52.8571	59.3155	27	Dead
226	Ofx	10.2	510	72.8571	80.2229	27	Dead
227	Ofx	6.8	340	48.5714	54.8354	24	M
228	Ofx	6.4	320	45.7143	51.8486	24	F
230	Ofx	7	350	50	56.3288	24	M
231	Ofx	6.6	330	47.1429	53.342	24	M
232	Ofx	5.6	280	40	45.8751	27	M
233	Ofx	8.2	410	58.5714	65.2891	27	Dead
234	Ofx	10	500	71.4286	78.7295	24	M
235	Ofx	6.8	340	48.5714	54.8354	27	Dead
236	Ofx	7.4	370	52.8571	59.3155	25	M
237	Ofx	7.8	390	55.7143	62.3023	24	M
239	Ofx	7	350	50	56.3288	24	F
241	Ofx	6.8	340	48.5714	54.8354	24	M
242	Ofx	8.4	420	60	66.7825	27	Dead
243	Ofx	6.8	340	48.5714	54.8354	22	M
244	Ofx	6.6	330	47.1429	53.342	20	F
248	Ofx	9.2	460	65.7143	72.756	24	M
249	Ofx	7.4	370	52.8571	59.3155	27	M
251	Ofx	7.8	390	55.7143	62.3023	24	F
252	Ofx	7.6	380	54.2857	60.8089	26	M
253	Ofx	6.6	330	47.1429	53.342	20	F
255	Ofx	7.8	390	55.7143	62.3023	27	M
256	Ofx	6	300	42.8571	48.8618	22	F
258	Ofx	6.8	340	48.5714	54.8354	27	Dead
259	Ofx	6	300	42.8571	48.8618	20	F
260	Ofx	7.2	360	51.4286	57.8222	24	M
261	Ofx	5.8	290	41.4286	47.3685	27	Dead
262	Ofx	7.4	370	52.8571	59.3155	24	F
263	Ofx	7.8	390	55.7143	62.3023	27	Dead
264	Ofx	12.4	620	88.5714	96.6501	24	M
265	Ofx	7	350	50	56.3288	21	F
266	Ofx	7	350	50	56.3288	27	Dead
268	Ofx	6.2	310	44.2857	50.3552	27	Dead
270	Ofx	5.6	280	40	45.8751	22	M
271	Ofx	7.4	370	52.8571	59.3155	24	M
272	Ofx	6	300	42.8571	48.8618	24	M
273	Ofx	7.2	360	51.4286	57.8222	24	M
274	Ofx	6.6	330	47.1429	53.342	26	M
275	Ofx	7.6	380	54.2857	60.8089	24	M
276	Ofx	5.8	290	41.4286	47.3685	24	M
277	Ofx	8	400	57.1429	63.7957	24	M
278	Ofx	5.8	290	41.4286	47.3685	24	M
279	Ofx	7.4	370	52.8571	59.3155	24	F
280	Ofx	7.6	380	54.2857	60.8089	25	F
281	Ofx	6.6	330	47.1429	53.342	24	F
282	Ofx	6.6	330	47.1429	53.342	23	F
283	Ofx	7.2	360	51.4286	57.8222	24	F
284	Ofx	6	300	42.8571	48.8618	23	M
286	Ofx	6.6	330	47.1429	53.342	24	F
287	Ofx	5.8	290	41.4286	47.3685	24	M
289	Ofx	6.8	340	48.5714	54.8354	22	F
291	Ofx	7.4	370	52.8571	59.3155	24	M
292	Ofx	6.2	310	44.2857	50.3552	22	F
293	Ofx	7.8	390	55.7143	62.3023	25	M
294	Ofx	6	300	42.8571	48.8618	22	F
295	Ofx	7.2	360	51.4286	57.8222	27	M
297	Ofx	6	300	42.8571	48.8618	22	F
298	Ofx	6.4	320	45.7143	51.8486	24	F
299	Ofx	6.4	320	45.7143	51.8486	24	M
301	Ofx	7.4	370	52.8571	59.3155	24	F
302	Ofx	6.4	320	45.7143	51.8486	24	M
303	Ofx	6.8	340	48.5714	54.8354	24	M
304	Ofx	7.4	370	52.8571	59.3155	24	M
306	Ofx	8.2	410	58.5714	65.2891	27	M
307	Ofx	7.8	390	55.7143	62.3023	27	Dead
308	Ofx	6	300	42.8571	48.8618	19	F
311	Ofx	6.4	320	45.7143	51.8486	27	Dead
312	Ofx	7.4	370	52.8571	59.3155	27	M
313	Ofx	6.4	320	45.7143	51.8486	26	M
314	Ofx	5.6	280	40	45.8751	27	Dead
315	Ofx	6.6	330	47.1429	53.342	24	M
318	Ofx	6	300	42.8571	48.8618	24	M
320	Ofx	7.2	360	51.4286	57.8222	27	Dead
321	Ofx	7.6	380	54.2857	60.8089	20	F
324	Ofx	7.2	360	51.4286	57.8222	23	F
327	Ofx	6.2	310	44.2857	50.3552	24	F
328	Ofx	6	300	42.8571	48.8618	24	F
329	Ofx	6	300	42.8571	48.8618	24	M
330	Ofx	8.6	430	61.4286	68.2758	25	F
332	Ofx	6.4	320	45.7143	51.8486	24	M
333	Ofx	7.8	390	55.7143	62.3023	22	F
334	Ofx	7.8	390	55.7143	62.3023	24	M
335	Ofx	6.4	320	45.7143	51.8486	24	M
336	Ofx	5.6	280	40	45.8751	23	F
337	Ofx	6.6	330	47.1429	53.342	23	F
339	Ofx	0.2	10	1.42857	5.5537	19	F
341	Ofx	8.2	410	58.5714	65.2891	27	F
342	Ofx	6.6	330	47.1429	53.342	22	F
343	Ofx	8.4	420	60	66.7825	27	Dead
344	Ofx	7.2	360	51.4286	57.8222	22	F
346	Ofx	7.8	390	55.7143	62.3023	27	F
347	Ofx	7.4	370	52.8571	59.3155	27	M
348	Ofx	7	350	50	56.3288	23	F
349	Ofx	8.2	410	58.5714	65.2891	25	F
350	Ofx	6.8	340	48.5714	54.8354	23	F
352	Ofx	6.6	330	47.1429	53.342	23	F
354	Ofx	7.2	360	51.4286	57.8222	24	M
355	Ofx	5.6	280	40	45.8751	27	Dead
356	Ofx	6.4	320	45.7143	51.8486	27	Dead
357	Ofx	6.6	330	47.1429	53.342	24	M
358	Ofx	6.4	320	45.7143	51.8486	23	F
360	Ofx	6.8	340	48.5714	54.8354	24	F
361	Ofx	7.6	380	54.2857	60.8089	24	M
362	Ofx	7.2	360	51.4286	57.8222	21	F
363	Ofx	6.4	320	45.7143	51.8486	24	F
364	Ofx	7	350	50	56.3288	24	M
365	Ofx	8.6	430	61.4286	68.2758	24	M
368	Ofx	6.4	320	45.7143	51.8486	24	F
369	Ofx	9	450	64.2857	71.2626	23	F
370	Ofx	32.8	1640	234.286	248.975	25	M
371	Ofx	5.6	280	40	45.8751	27	Dead
373	Ofx	8	400	57.1429	63.7957	24	M
374	Ofx	6.4	320	45.7143	51.8486	24	F
375	Ofx	6.4	320	45.7143	51.8486	24	F
376	Ofx	6	300	42.8571	48.8618	21	M
377	Ofx	8.6	430	61.4286	68.2758	26	F
378	Ofx	5.6	280	40	45.8751	23	M
379	Ofx	6	300	42.8571	48.8618	21	F
381	Ofx	8.4	420	60	66.7825	26	M
382	Ofx	6.4	320	45.7143	51.8486	24	F
383	Ofx	6.4	320	45.7143	51.8486	27	Dead
384	Ofx	8.4	420	60	66.7825	27	F
385	Ofx	7.4	370	52.8571	59.3155	24	F
387	Ofx	8	400	57.1429	63.7957	24	F
388	Ofx	8.8	440	62.8571	69.7692	25	M
389	Ofx	6.8	340	48.5714	54.8354	27	Dead
390	Ofx	6.8	340	48.5714	54.8354	20	F
391	Ofx	6.8	340	48.5714	54.8354	22	F
392	Ofx	7	350	50	56.3288	27	Dead
393	Ofx	9.4	470	67.1429	74.2494	24	M
394	Ofx	6	300	42.8571	48.8618	27	Dead
396	Ofx	8.6	430	61.4286	68.2758	24	F
397	Ofx	8	400	57.1429	63.7957	20	F
398	Ofx	7	350	50	56.3288	24	F
399	Ofx	7.6	380	54.2857	60.8089	24	M
400	Ofx	7.2	360	51.4286	57.8222	27	M
401	Ofx	7	350	50	56.3288	26	M
402	Ofx	9.2	460	65.7143	72.756	27	M
403	Ofx	7.2	360	51.4286	57.8222	22	M
408	Ofx	7.6	380	54.2857	60.8089	25	M
410	Ofx	7	350	50	56.3288	22	F
411	Ofx	7.4	370	52.8571	59.3155	23	F
412	Ofx	7	350	50	56.3288	24	M
413	Ofx	6.6	330	47.1429	53.342	27	M
416	Ofx	5.8	290	41.4286	47.3685	24	F
417	Ofx	7.6	380	54.2857	60.8089	22	F
418	Ofx	5.6	280	40	45.8751	24	F
420	Ofx	6.8	340	48.5714	54.8354	20	F
421	Ofx	6	300	42.8571	48.8618	24	M
422	Ofx	3.6	180	25.7143	30.9412	20	F
423	Ofx	6.6	330	47.1429	53.342	23	F
424	Ofx	6.8	340	48.5714	54.8354	27	Dead
425	Ofx	7	350	50	56.3288	24	F
426	Ofx	8	400	57.1429	63.7957	22	F
427	Ofx	7.8	390	55.7143	62.3023	24	F
429	Ofx	8	400	57.1429	63.7957	24	M
430	Ofx	7.4	370	52.8571	59.3155	26	F
431	Ofx	8	400	57.1429	63.7957	25	F
433	Ofx	6.6	330	47.1429	53.342	21	F
434	Ofx	7.2	360	51.4286	57.8222	24	F
435	Ofx	7.4	370	52.8571	59.3155	24	F
437	Ofx	7	350	50	56.3288	20	F
438	Ofx	6.8	340	48.5714	54.8354	27	Dead
439	Ofx	7.4	370	52.8571	59.3155	22	F
440	Ofx	6.8	340	48.5714	54.8354	24	M
441	Ofx	7	350	50	56.3288	23	F
442	Ofx	7.2	360	51.4286	57.8222	24	F
443	Ofx	7.6	380	54.2857	60.8089	27	Dead
444	Ofx	6	300	42.8571	48.8618	27	Dead
445	Ofx	5.6	280	40	45.8751	22	F
448	Ofx	6.8	340	48.5714	54.8354	27	Dead
449	Ofx	4.2	210	30	35.4214	27	Dead
453	Ofx	35.4	1770	252.857	268.389	23	M
455	Ofx	6.4	320	45.7143	51.8486	27	Dead
456	Ofx	7	350	50	56.3288	22	F
459	Ofx	6.4	320	45.7143	51.8486	24	M
460	Ofx	7.8	390	55.7143	62.3023	22	M
462	Ofx	6.2	310	44.2857	50.3552	24	F
464	Ofx	6.8	340	48.5714	54.8354	23	F
465	Ofx	7	350	50	56.3288	27	F
467	Ofx	7.8	390	55.7143	62.3023	27	Dead
468	Ofx	7.2	360	51.4286	57.8222	24	F
470	Ofx	5.8	290	41.4286	47.3685	24	F
471	Ofx	9.2	460	65.7143	72.756	27	Dead
472	Ofx	9	450	64.2857	71.2626	27	Dead
473	Ofx	6	300	42.8571	48.8618	22	F
476	Ofx	7.4	370	52.8571	59.3155	27	M
478	Ofx	36.7	1835	262.143	278.096	24	M
481	Ofx	7	350	50	56.3288	22	M
483	Ofx	6.2	310	44.2857	50.3552	24	F
484	Ofx	7	350	50	56.3288	22	F
485	Ofx	7	350	50	56.3288	27	Dead
486	Ofx	6.6	330	47.1429	53.342	27	Dead
487	Ofx	6.6	330	47.1429	53.342	24	M
488	Ofx	8.2	410	58.5714	65.2891	27	Dead
489	Ofx	6.4	320	45.7143	51.8486	21	F
490	Ofx	6.8	340	48.5714	54.8354	21	F
491	Ofx	Dead	Dead	Dead	Dead	27	Dead
493	Ofx	6.8	340	48.5714	54.8354	25	F
495	Ofx	6.4	320	45.7143	51.8486	24	M
496	Ofx	6.8	340	48.5714	54.8354	22	F
498	Ofx	6.8	340	48.5714	54.8354	25	F
499	Ofx	6.6	330	47.1429	53.342	24	M
501	Ofx	7	350	50	56.3288	27	Dead
502	Ofx	6	300	42.8571	48.8618	22	F
503	Ofx	9	450	64.2857	71.2626	27	F
506	Ofx	6.4	320	45.7143	51.8486	26	M
508	Ofx	6	300	42.8571	48.8618	21	M
509	Ofx	8.2	410	58.5714	65.2891	27	Dead
510	Ofx	6	300	42.8571	48.8618	20	F
511	Ofx	7.8	390	55.7143	62.3023	24	F
512	Ofx	7.2	360	51.4286	57.8222	27	Dead
513	Ofx	8.6	430	61.4286	68.2758	27	Dead
515	Ofx	6.6	330	47.1429	53.342	24	M
516	Ofx	6.4	320	45.7143	51.8486	24	M
517	Ofx	7.6	380	54.2857	60.8089	24	F
519	Ofx	6.4	320	45.7143	51.8486	23	F
520	Ofx	7.4	370	52.8571	59.3155	21	F
521	Ofx	8	400	57.1429	63.7957	24	F
522	Ofx	6.8	340	48.5714	54.8354	27	Dead
523	Ofx	7	350	50	56.3288	20	F
524	Ofx	6.4	320	45.7143	51.8486	26	M
525	Ofx	6.8	340	48.5714	54.8354	24	M
526	Ofx	6	300	42.8571	48.8618	24	F
529	Ofx	6.8	340	48.5714	54.8354	24	F
530	Ofx	7	350	50	56.3288	24	F
531	Ofx	6.6	330	47.1429	53.342	27	M
532	Ofx	7.6	380	54.2857	60.8089	26	M
535	Ofx	8.4	420	60	66.7825	27	Dead
536	Ofx	9	450	64.2857	71.2626	27	Dead
537	Ofx	6.8	340	48.5714	54.8354	24	F
538	Ofx	6.6	330	47.1429	53.342	25	F
541	Ofx	7	350	50	56.3288	22	M
542	Ofx	7	350	50	56.3288	27	M
545	Ofx	4.6	230	32.8571	38.4082	24	M
546	Ofx	6	300	42.8571	48.8618	27	Dead
547	Ofx	6.8	340	48.5714	54.8354	24	F
549	Ofx	6.2	310	44.2857	50.3552	20	F
550	Ofx	6.2	310	44.2857	50.3552	24	M
551	Ofx	7.2	360	51.4286	57.8222	27	M
552	Ofx	5.6	280	40	45.8751	27	Dead
554	Ofx	5.8	290	41.4286	47.3685	22	M
555	Ofx	6.4	320	45.7143	51.8486	23	F
556	Ofx	7.6	380	54.2857	60.8089	24	M
557	Ofx	7	350	50	56.3288	24	M
561	Ofx	6.4	320	45.7143	51.8486	23	F
562	Ofx	6	300	42.8571	48.8618	23	F
564	Ofx	4.8	240	34.2857	39.9015	19	M
565	Ofx	8	400	57.1429	63.7957	25	F
567	Ofx	8.6	430	61.4286	68.2758	24	F
568	Ofx	7.2	360	51.4286	57.8222	24	F
571	Ofx	10	500	71.4286	78.7295	27	Dead
573	Ofx	7.2	360	51.4286	57.8222	24	M
574	Ofx	6.8	340	48.5714	54.8354	23	F
575	Ofx	6.8	340	48.5714	54.8354	24	M
576	Ofx	6.8	340	48.5714	54.8354	21	F
577	Ofx	7	350	50	56.3288	24	F
581	Ofx	7.6	380	54.2857	60.8089	27	Dead
582	Ofx	6.6	330	47.1429	53.342	24	F
583	Ofx	6.8	340	48.5714	54.8354	22	F
584	Ofx	8	400	57.1429	63.7957	24	M
588	Ofx	6.6	330	47.1429	53.342	20	F
589	Ofx	6	300	42.8571	48.8618	24	F
590	Ofx	8	400	57.1429	63.7957	27	Dead
592	Ofx	6.6	330	47.1429	53.342	25	M
593	Ofx	6.4	320	45.7143	51.8486	20	F
595	Ofx	6.6	330	47.1429	53.342	24	F
596	Ofx	6.4	320	45.7143	51.8486	27	Dead
597	Ofx	7.6	380	54.2857	60.8089	24	M
598	Ofx	6.8	340	48.5714	54.8354	22	F
600	Ofx	8.2	410	58.5714	65.2891	24	F
601	Ofx	6.4	320	45.7143	51.8486	22	F
603	Ofx	7.8	390	55.7143	62.3023	24	M
604	Ofx	5.6	280	40	45.8751	24	M
607	Ofx	7.2	360	51.4286	57.8222	22	F
608	Ofx	8.4	420	60	66.7825	27	Dead
609	Ofx	7	350	50	56.3288	24	M
610	Ofx	7	350	50	56.3288	20	F
612	Ofx	6.6	330	47.1429	53.342	25	F
613	Ofx	6.2	310	44.2857	50.3552	20	F
614	Ofx	6.6	330	47.1429	53.342	24	M
615	Ofx	6.8	340	48.5714	54.8354	24	F
616	Ofx	6.4	320	45.7143	51.8486	24	F
617	Ofx	6.8	340	48.5714	54.8354	24	F
618	Ofx	7.2	360	51.4286	57.8222	24	M
619	Ofx	7.6	380	54.2857	60.8089	24	M
620	Ofx	7.4	370	52.8571	59.3155	27	Dead
622	Ofx	6.8	340	48.5714	54.8354	22	M
623	Ofx	6.2	310	44.2857	50.3552	24	M
624	Ofx	6.2	310	44.2857	50.3552	19	M
626	Ofx	6.8	340	48.5714	54.8354	27	Dead
627	Ofx	6.2	310	44.2857	50.3552	21	F
628	Ofx	6.8	340	48.5714	54.8354	22	F
630	Ofx	7.8	390	55.7143	62.3023	21	M
631	Ofx	7.2	360	51.4286	57.8222	24	M
632	Ofx	6.4	320	45.7143	51.8486	23	M
633	Ofx	5	250	35.7143	41.3949	24	F
634	Ofx	7	350	50	56.3288	27	Dead
635	Ofx	8.2	410	58.5714	65.2891	27	Dead
636	Ofx	7.8	390	55.7143	62.3023	24	M
637	Ofx	4.7	235	33.5714	39.1548	27	Dead
638	Ofx	4.8	240	34.2857	39.9015	27	Dead
639	Ofx	4.7	235	33.5714	39.1548	27	Dead
640	Ofx	4.8	240	34.2857	39.9015	27	Dead	226
1	S	4.6	230	32.8571	38.4082	27	M
11	S	5.4	270	38.5714	44.3817	24	M
15	S	5.8	290	41.4286	47.3685	24	M
17	S	4.8	240	34.2857	39.9015	19	M
19	S	10.4	520	74.2857	81.7163	23	F
24	S	5.4	270	38.5714	44.3817	24	M
27	S	5.6	280	40	45.8751	22	F
29	S	6.2	310	44.2857	50.3552	24	M
31	S	6.2	310	44.2857	50.3552	27	Dead
32	S	3.8	190	27.1429	32.4346	27	Dead
37	S	6.2	310	44.2857	50.3552	22	F
38	S	3.4	170	24.2857	29.4479	20	M
40	S	6.2	310	44.2857	50.3552	24	M
44	S	5.2	260	37.1429	42.8883	21	M
45	S	5.6	280	40	45.8751	19	F
48	S	5.2	260	37.1429	42.8883	21	F
51	S	6.2	310	44.2857	50.3552	22	F
59	S	5.8	290	41.4286	47.3685	21	M
60	S	4.8	240	34.2857	39.9015	22	F
64	S	6.2	310	44.2857	50.3552	24	F
65	S	5.8	290	41.4286	47.3685	22	F
68	S	5	250	35.7143	41.3949	20	M
77	S	6.2	310	44.2857	50.3552	22	M
78	S	5.8	290	41.4286	47.3685	21	F
84	S	5.4	270	38.5714	44.3817	27	Dead
88	S	5.4	270	38.5714	44.3817	27	Dead
89	S	4	200	28.5714	33.928	20	F
90	S	3	150	21.4286	26.4611	23	F
92	S	5.8	290	41.4286	47.3685	22	F
96	S	4.2	210	30	35.4214	22	M
103	S	6.2	310	44.2857	50.3552	22	F
109	S	4.8	240	34.2857	39.9015	21	F
111	S	5.8	290	41.4286	47.3685	24	M
116	S	6.2	310	44.2857	50.3552	21	M
117	S	4.2	210	30	35.4214	27	Dead
126	S	6.2	310	44.2857	50.3552	21	F
128	S	5.2	260	37.1429	42.8883	24	F
134	S	5.2	260	37.1429	42.8883	24	F
135	S	5	250	35.7143	41.3949	22	F
137	S	5.6	280	40	45.8751	24	F
147	S	2.8	140	20	24.9677	20	M
148	S	5.4	270	38.5714	44.3817	27	Dead
152	S	5.6	280	40	45.8751	23	F
154	S	5	250	35.7143	41.3949	27	Dead
155	S	6.2	310	44.2857	50.3552	22	M
164	S	5.2	260	37.1429	42.8883	21	F
175	S	6.2	310	44.2857	50.3552	21	F
177	S	5.2	260	37.1429	42.8883	27	Dead
186	S	5.2	260	37.1429	42.8883	24	M
194	S	3	150	21.4286	26.4611	21	F
215	S	5.2	260	37.1429	42.8883	20	F
229	S	5.6	280	40	45.8751	20	F
238	S	5.4	270	38.5714	44.3817	27	Dead
240	S	5	250	35.7143	41.3949	24	M
245	S	6.2	310	44.2857	50.3552	27	Dead
246	S	4.6	230	32.8571	38.4082	21	M
247	S	4.6	230	32.8571	38.4082	19	M
250	S	4.6	230	32.8571	38.4082	27	Dead
254	S	1.6	80	11.4286	16.0074	24	M
257	S	6.2	310	44.2857	50.3552	20	F
267	S	5.8	290	41.4286	47.3685	19	F
269	S	5.4	270	38.5714	44.3817	22	F
285	S	6.2	310	44.2857	50.3552	27	Dead
288	S	6.2	310	44.2857	50.3552	22	M
290	S	5.8	290	41.4286	47.3685	27	Dead
296	S	5.2	260	37.1429	42.8883	24	F
300	S	4.8	240	34.2857	39.9015	24	M
305	S	4.2	210	30	35.4214	21	M
309	S	4.6	230	32.8571	38.4082	23	M
310	S	5.8	290	41.4286	47.3685	22	M
316	S	3.8	190	27.1429	32.4346	24	M
317	S	9.2	460	65.7143	72.756	24	F
319	S	2.8	140	20	24.9677	27	Dead
322	S	5.8	290	41.4286	47.3685	27	Dead
323	S	4.8	240	34.2857	39.9015	27	Dead
325	S	6.2	310	44.2857	50.3552	24	F
326	S	4.6	230	32.8571	38.4082	23	M
331	S	4.6	230	32.8571	38.4082	23	F
338	S	0.4	20	2.85714	7.04709	27	Dead
340	S	0.2	10	1.42857	5.5537	24	M
345	S	6.2	310	44.2857	50.3552	22	F
351	S	5.6	280	40	45.8751	22	F
353	S	6.2	310	44.2857	50.3552	20	F
359	S	6.2	310	44.2857	50.3552	27	Dead
366	S	5.2	260	37.1429	42.8883	24	F
367	S	5	250	35.7143	41.3949	24	F
372	S	5.4	270	38.5714	44.3817	27	Dead
380	S	5.6	280	40	45.8751	20	F
386	S	5.8	290	41.4286	47.3685	20	F
395	S	4.6	230	32.8571	38.4082	24	M
404	S	3.9	195	27.8571	33.1813	25	F
405	S	4.6	230	32.8571	38.4082	22	F
406	S	5.8	290	41.4286	47.3685	22	F
407	S	4.6	230	32.8571	38.4082	23	M
409	S	6.2	310	44.2857	50.3552	24	F
414	S	5.6	280	40	45.8751	24	F
415	S	3	150	21.4286	26.4611	20	M
419	S	5.4	270	38.5714	44.3817	23	M
428	S	6.2	310	44.2857	50.3552	22	F
432	S	5.4	270	38.5714	44.3817	22	M
436	S	6.2	310	44.2857	50.3552	27	Dead
446	S	5.6	280	40	45.8751	23	F
447	S	5.8	290	41.4286	47.3685	24	F
450	S	5.6	280	40	45.8751	20	F
451	S	6.2	310	44.2857	50.3552	27	Dead
452	S	4.6	230	32.8571	38.4082	27	Dead
454	S	4.8	240	34.2857	39.9015	24	M
457	S	4.8	240	34.2857	39.9015	24	M
458	S	4.2	210	30	35.4214	20	F
461	S	1.4	70	10	14.514	23	F
463	S	5.2	260	37.1429	42.8883	22	M
466	S	5.6	280	40	45.8751	20	M
469	S	5.6	280	40	45.8751	27	Dead
474	S	6.2	310	44.2857	50.3552	27	Dead
475	S	5.8	290	41.4286	47.3685	22	F
477	S	5.6	280	40	45.8751	27	Dead
479	S	53.5	2675	382.143	403.541	24	F
480	S	5.6	280	40	45.8751	22	M
482	S	6.2	310	44.2857	50.3552	27	Dead
492	S	5.8	290	41.4286	47.3685	24	F
494	S	5.2	260	37.1429	42.8883	23	M
497	S	6.2	310	44.2857	50.3552	24	M
500	S	5.8	290	41.4286	47.3685	21	F
504	S	5.4	270	38.5714	44.3817	22	F
505	S	5	250	35.7143	41.3949	27	Dead
507	S	5.6	280	40	45.8751	24	M
514	S	12.2	610	87.1429	95.1568	24	F
518	S	5.6	280	40	45.8751	27	Dead
527	S	6.2	310	44.2857	50.3552	27	Dead
528	S	5.8	290	41.4286	47.3685	24	F
533	S	6	300	42.8571	48.8618	23	M
534	S	5.2	260	37.1429	42.8883	21	F
539	S	3.4	170	24.2857	29.4479	27	Dead
540	S	3.8	190	27.1429	32.4346	27	Dead
543	S	5.6	280	40	45.8751	27	Dead
544	S	5.2	260	37.1429	42.8883	21	F
548	S	5	250	35.7143	41.3949	27	Dead
553	S	5.6	280	40	45.8751	27	Dead
558	S	6.2	310	44.2857	50.3552	24	F
559	S	5.6	280	40	45.8751	19	F
560	S	5.6	280	40	45.8751	24	M
563	S	0.2	10	1.42857	5.5537	27	Dead
566	S	6.2	310	44.2857	50.3552	24	F
569	S	5.4	270	38.5714	44.3817	22	F
570	S	4.4	220	31.4286	36.9148	20	M
572	S	5	250	35.7143	41.3949	22	F
578	S	5.2	260	37.1429	42.8883	22	F
579	S	4.6	230	32.8571	38.4082	23	M
580	S	4.6	230	32.8571	38.4082	20	F
585	S	5.4	270	38.5714	44.3817	23	M
586	S	4.8	240	34.2857	39.9015	27	Dead
587	S	5.6	280	40	45.8751	19	F
591	S	6.2	310	44.2857	50.3552	23	F
594	S	6.2	310	44.2857	50.3552	22	F
599	S	5	250	35.7143	41.3949	23	M
602	S	4.8	240	34.2857	39.9015	22	F
605	S	4	200	28.5714	33.928	20	F
606	S	4.8	240	34.2857	39.9015	27	Dead
611	S	6.2	310	44.2857	50.3552	20	F
621	S	5.2	260	37.1429	42.8883	19	F
625	S	38.2	1910	272.857	289.297	24	F
629	S	4.2	210	30	35.4214	27	Dead

## Sheet: Exp. 2
Treatement and biological parameters of ticks in experiment number 2
Treatment	Rabbit	Scutum length	Scutum width	Scutal index	Time to detachment (days)	Weight at detachment (g)	Weight at end of oviposition	Egg mass weight	Weight:eggs conversion ratio (%)	hatching rate (%)
BF_Bvit	1	0.9	0.8	0.72	11	0.137	0.0374	0.1018	0.743066	42.0747
BF_Bvit	1	0.9	0.6	0.54	11	0.2066	0.066	0.1612	0.780252	37.4156
BF_Bvit	1	0.9	0.6	0.54	12	0.2126	0.0572	0.1866	0.877705	31.2409
BF_Bvit	1	0.8	0.7	0.56	12	0.1926	0.06	0.1456	0.755971	30.4604
BF_Bvit	1	0.9	0.6	0.54	12	0.2376	0.072	0.1948	0.819865	30.2788
BF_Bvit	1	0.9	0.5	0.45	12	0.1786	0.0616	0.1582	0.885778	25.631
BF_Bvit	1	0.9	0.7	0.63	12	0.228	0.0636	0.1894	0.830702	38.6079
BF_Bvit	1	0.8	0.6	0.48	13	0.1324	0.0528	0.1048	0.791541	44.8683
BF_Bvit	1	0.9	0.6	0.54	14	0.1194	0.0612	0.101	0.845896	22.0753
BF_Bvit	1	0.9	0.8	0.72	15	0.124	0.0578	0.1025	0.826613	19.3086
BF_Bvit	1	0.9	0.7	0.63	17	0.2562	0.0704	0.1573	0.613973	19.9573
BF_Bvit	1	0.9	0.7	0.63	21	0.1046	0.0523	0.0974	0.931166	23.0711
BF_B+P	1	0.7	0.8	0.56	11	0.1741	0.0388	0.1332	0.765078	30.6809
BF_B+P	1	0.9	1	0.9	11	0.2258	0.0628	0.1872	0.829052	32.9233
BF_B+P	1	0.8	0.9	0.72	11	0.2684	0.1108	0.199	0.741431	44.0509
BF_B+P	1	0.8	1.1	0.88	11	0.2404	0.066	0.2106	0.87604	31.3518
BF_B+P	1	0.7	0.9	0.63	12	0.2744	0.0898	0.2242	0.817055	29.7906
BF_B+P	1	0.8	0.9	0.72	12	0.2754	0.0692	0.2426	0.880901	37.4487
BF_B+P	1	0.7	1.1	0.77	12	0.2174	0.0678	0.1916	0.881325	36.5662
BF_B+P	1	0.8	0.9	0.72	12	0.1494	0.046	0.1284	0.859438	29.7821
BF_B+P	1	0.7	0.9	0.63	13	0.18	0.0818	0.1372	0.762222	33.198
BF_B+P	1	0.7	0.9	0.63	13	0.2698	0.0904	0.2064	0.765011	34.9125
BF_B+P	1	0.8	0.9	0.72	14	0.1036	0.0612	0.0979	0.944981	31.0874
BF_B+P	1	0.7	0.9	0.63	14	0.171	0.0476	0.1486	0.869006	23.1003
BF_B+P	1	0.8	1	0.8	14	0.257	0.0864	0.2282	0.887938	28.293
BF_B+P	1	0.6	0.9	0.54	15	0.1398	0.0556	0.1158	0.828326	26.206
BF_Sal	1	0.7	0.9	0.63	11	0.226	0.0764	0.1812	0.80177	22.0892
BF_Sal	1	0.8	1	0.8	11	0.1926	0.0648	0.1362	0.707165	28.0766
BF_Sal	1	0.9	1	0.9	11	0.2132	0.0696	0.1706	0.800188	31.5436
BF_Sal	1	0.7	0.9	0.63	11	0.2284	0.0832	0.1382	0.605079	15.5665
BF_Sal	1	0.6	0.8	0.48	11	0.2032	0.0696	0.1646	0.810039	29.0625
BF_Sal	1	0.8	0.9	0.72	11	0.2202	0.0752	0.1722	0.782016	31.0198
BF_Sal	1	0.8	0.9	0.72	12	0.225	0.07	0.1536	0.682667	32.4413
BF_Sal	1	0.7	0.9	0.63	12	0.2026	0.0968	0.1674	0.826259	27.5126
BF_Sal	1	0.8	1	0.8	12	0.215	0.0956	0.1112	0.517209	19.6044
BF_Sal	1	0.7	0.8	0.56	12	0.1986	0.0666	0.1294	0.651561	26.662
BF_Sal	1	0.6	0.9	0.54	12	0.2138	0.0676	0.1604	0.750234	28.1749
BF_Sal	1	0.9	0.8	0.72	12	0.216	0.0706	0.173	0.800926	38.2616
AF_Bvit	2	0.7	0.9	0.63	11	0.1658	0.0444	0.1408	0.849216	64.6707
AF_Bvit	2	0.6	0.8	0.48	11	0.1794	0.0576	0.1542	0.859532	69.7004
AF_Bvit	2	0.8	0.9	0.72	11	0.2186	0.0602	0.1868	0.854529	74.8974
AF_Bvit	2	0.7	0.8	0.56	11	0.2234	0.0708	0.1872	0.837959	60.9164
AF_Bvit	2	0.7	0.9	0.63	11	0.174	0.056	0.1642	0.943678	94.5949
AF_Bvit	2	0.8	0.9	0.72	11	0.1732	0.0726	0.1094	0.63164	80.8559
AF_Bvit	2	0.8	0.9	0.72	12	0.1692	0.053	0.1318	0.77896	90.4437
AF_Bvit	2	0.9	1.1	0.99	12	0.2094	0.0658	0.131	0.625597	73.3861
AF_Bvit	2	0.7	0.9	0.63	12	0.2536	0.0634	0.2122	0.836751	86.3071
AF_Bvit	2	0.7	1	0.7	12	0.2438	0.0656	0.2086	0.855619	86.5888
AF_Bvit	2	0.7	0.8	0.56	13	0.2736	0.0732	0.2116	0.773392	88.2813
AF_Bvit	2	0.8	0.9	0.72	13	0.238	0.0746	0.1988	0.835294	79.6121
AF_Bvit	2	0.7	0.8	0.56	13	0.2908	0.0798	0.2084	0.716644	94.2744
AF_B+P	2	0.7	0.9	0.63	11	0.2488	0.0672	0.229	0.920418	80.52
AF_B+P	2	0.8	0.9	0.72	11	0.261	0.073	0.208	0.796935	83.6343
AF_B+P	2	0.7	0.9	0.63	11	0.2834	0.0878	0.2514	0.887085	89.6035
AF_B+P	2	0.8	0.9	0.72	11	0.2618	0.0644	0.2178	0.831933	73.0446
AF_B+P	2	0.8	0.9	0.72	11	0.3056	0.0918	0.2202	0.72055	87.3024
AF_B+P	2	0.7	0.8	0.56	12	0.2654	0.086	0.2434	0.917106	88.1733
AF_B+P	2	0.8	0.9	0.72	12	0.2548	0.034	0.1964	0.770801	93.5382
AF_B+P	2	0.6	0.8	0.48	12	0.2596	0.0826	0.2572	0.990755	83.9109
AF_B+P	2	0.8	0.9	0.72	12	0.2728	0.083	0.219	0.802786	69.1392
AF_B+P	2	0.7	0.9	0.63	12	0.2348	0.0712	0.1398	0.5954	96.7579
AF_B+P	2	0.7	0.8	0.56	14	0.2014	0.0632	0.1824	0.90566	87.9919
AF_Sal	2	0.7	0.8	0.56	11	0.2062	0.0536	0.1854	0.899127	28.732
AF_Sal	2	0.7	0.9	0.63	11	0.2388	0.0532	0.1796	0.752094	10.4979
AF_Sal	2	0.7	1	0.7	11	0.1826	0.0734	0.1562	0.855422	21.4565
AF_Sal	2	0.8	1.1	0.88	11	0.1984	0.058	0.1726	0.86996	22.2233
AF_Sal	2	0.8	0.9	0.72	11	0.2508	0.0482	0.1888	0.752791	18.4367
AF_Sal	2	0.8	1.1	0.88	11	0.2366	0.083	0.1872	0.791209	25.9411
AF_Sal	2	0.7	0.9	0.63	11	0.2896	0.1082	0.1916	0.661602	20.3313
AF_Sal	2	0.7	0.9	0.63	12	0.21	0.0828	0.1462	0.69619	16.5218
AF_Sal	2	0.7	0.9	0.63	12	0.2702	0.0796	0.1932	0.715026	27.3094
AF_Sal	2	0.7	0.9	0.63	13	0.1988	0.07	0.1592	0.800805	31.682
Control	3	0.9	0.8	0.72	11	0.29	0.0762	0.213	0.734483	78.5798
Control	3	1.1	0.9	0.99	11	0.2118	0.0758	0.2016	0.951841	84.4763
Control	3	0.9	0.7	0.63	12	0.262	0.0833	0.2212	0.844275	85.1771
Control	3	1.1	0.8	0.88	12	0.2548	0.0756	0.2215	0.869309	98.7085
Control	3	0.9	0.7	0.63	11	0.3806	0.0912	0.2866	0.753022	99.6565
Control	3	0.9	0.8	0.72	11	0.3206	0.0812	0.2955	0.921709	96.8304

## Sheet: CLE titer qPCR_Unfed
Unfed ticks qPCR results
Sample Name	Treatment	16S Quantity	18S Quantity	16S Quantity(aver)	18S Quantity(aver)	16S/18S(aver)	16S/18S
7	Ofx	4.64073e-05	0.0787571	4.64073e-05	0.0787571	0.000589245	0.000589245
7	Ofx	4.64073e-05	0.0787571				0.000589245
7	Ofx	4.64073e-05	0.0787571				0.000589245
16	Ofx	0.000101814	0.0525868	0.000101814	0.0525868	0.00193612	0.00193612
16	Ofx	0.000101814	0.0525868				0.00193612
16	Ofx	0.000101814	0.0525868				0.00193612
36	Ofx	1.18954e-05	0.0412154	1.18954e-05	0.0412154	0.000288615	0.000288615
36	Ofx	1.18954e-05	0.0412154				0.000288615
36	Ofx	1.18954e-05	0.0412154				0.000288615
43	Ofx	1.73236e-05	0.0851689	1.73236e-05	0.0851689	0.000203403	0.000203403
43	Ofx	1.73236e-05	0.0851689				0.000203403
43	Ofx	1.73236e-05	0.0851689				0.000203403
49	Ofx	2.4584e-05	0.0707245	2.4584e-05	0.0707245	0.000347602	0.000347602
49	Ofx	2.4584e-05	0.0707245				0.000347602
49	Ofx	2.4584e-05	0.0707245				0.000347602
462	Saline	0.0123186	0.139968	0.0123186	0.139968	0.0880102	0.0880102
462	Saline	0.0123186	0.139968				0.0880102
462	Saline	0.0123186	0.139968				0.0880102
468	Saline	0.00948441	0.0595656	0.00948441	0.0595656	0.159226	0.159226
468	Saline	0.00948441	0.0595656				0.159226
468	Saline	0.00948441	0.0595656				0.159226
477	Saline	0.0116705	0.115844	0.0116705	0.115844	0.100743	0.100743
477	Saline	0.0116705	0.115844				0.100743
477	Saline	0.0116705	0.115844				0.100743
486	Saline	0.00802945	0.148872	0.00802945	0.148872	0.0539354	0.0539354
486	Saline	0.00802945	0.148872				0.0539354
486	Saline	0.00802945	0.148872				0.0539354
493	Saline	0.00198563	0.067446	0.00198563	0.067446	0.0294403	0.0294403
493	Saline	0.00198563	0.067446				0.0294403
493	Saline	0.00198563	0.067446				0.0294403
