# Supplementary material for: Endosymbiont-derived metabolites are essential for tick host reproductive fitness
Source: mSphere. 2024 Jul 2;9(7):e00693-23. doi: 10.1128/msphere.00693-23 (PMC11288044; doi:10.1128/msphere.00693-23)
Supplement: Table S2 — Raw data of biological parameters, metabolites measured, and CLE titers. [file msphere.00693-23-s0003.xlsx]

## Sheet: S2-legend
Supplementary data 2: raw data of biological parameters, metabolites measured and CLE titers of whole ticks under different feeding and symbiotic conditions.

## Sheet: Table S2- Whole ticks
Table S2- Detected metabolites of AF (antibiotic treated full fed); SF (symbiotic fully fed) ; AU (antibiotic treated unfed) and SU (symbiotic unfed) whole ticks along with scutal index and tick weight.
Amino acid concentrations are in µM
Sample Name	Type of anom acid	Scutal Index (cm)	Weight (mg)	DNA Con. (ng/µl)	RNA Con. (ng/µl)	protein (mg/ml)	Ornitine	Proline	Carnosine	Tryptophan	Tyrosine	Citruline	Argenine	3-Methyl-Histidine	1-Methyl-Histidine	Phenylalanine	Hydroxylysine	Histidine	Methionine	Glutamic acid	Glutamine	Aspartic acid	Aspargine	Leucine	Isoleucine	4-Hydroxyproline	Taurine	Valine	Cystine	Threonine	alpha-Aminobutyric acid	betta-Aminobutyric acid	gamma-Aminobutyric acid	Serine	Sarcosine	Alanine	betta-Alanine	Glycine	Lysine	Ethanolamine	Total amino acids (µM)
1AF	Bound	3.52	15.02	135.8	659.6	0.311	0.159	0.336		0.015	0.231	0.041	0.177			0.148	0.015		0.007	0.487	0.016	0.65	0.006	0.679	0.029	0.041	0.055	0.341	0.001	0.186	0.012	0.009	0.112	0.7	0.829	0.837	8.209	1.891	0.3	0.1	16.619
2AF	Bound	3.8	17.58	49.7	729.3	0.094	0.15	0.071		0.013	0.077	0.034	0.038			0.05	0.004		0.005	0.123	0.02	0.239	0.011	0.331	0.006		0.008	0.103	0.001	0.102	0.001		0.013	0.521	0.214	0.236	4.304	0.604	0.097	0.052	7.428
3AF	Bound	3.22668	17.02	108.1	743.2	0.367	0.292	1.045		0.014	0.453	0.036	0.419			0.529	0.051		0.053	2.392	0.012	2.529	0.006	2.192	0.037	0.207	0.12	0.721	0.008	0.634	0.025	0.022	0.414	2.111	2.485	2.45	8.358	6.982	0.741	0.208	35.546
4AF	Bound	3.84	12.06	128.9	298.7	0.554	0.243	0.946		0.028	0.513	0.218	0.586			0.526	0.024		0.017	2.201	0.03	2.576	0.016	2.247	0.133	0.132	0.061	0.785	0.019	0.624	0.018	0.012	0.214	2.207	2.562	2.594	11.63	5.369	1.021	0.139	37.691
5AF	Bound	2.96	21.56	96.4	347.1	0.734	0.234	0.804		0.013	0.364	0.034	0.41			0.413	0.064		0.009	1.389	0.021	2.022	0.004	2.008	0.027	0.156	0.104	0.986	0.001	0.463	0.029	0.022	0.4	1.453	2.602	2.598	8.119	5.219	0.849	0.184	31.001
6AF	Bound	4.48	13.52	66.1	475.3	0.764	0.213	0.255		0.025	0.244	0.107	0.106			0.131	0.015		0.007	0.266	0.033	0.302	0.021	0.5	0.033		0.031	0.285	0.002	0.185	0.007		0.023	0.861	0.472	0.503	3.97	0.874	0.199	0.071	9.741
7AF	Bound	3.27	17.26	99.3	379.9	0.712	0.312	0.895		0.024	0.457	0.074	0.519			0.48	0.055		0.055	2.347	0.033	2.818	0.012	2.306	0.014	0.164	0.084	0.814	0.016	0.596	0.019	0.011	0.224	2.053	2.403	2.334	7.359	4.483	1.105	0.157	32.223
8AF	Bound	2.94	29.72	116	357.2	1.067	0.166	0.715		0.022	0.252	0.051	0.278			0.44	0.013		0.024	0.586	0.031	0.6	0.012	2.5	0.005	0.021	0.035	1.283	0.001	0.207	0.016	0.004	0.075	0.709	1.616	1.621	10.866	1.397	0.776	0.077	24.399
9AF	Bound	2.71	22.08	81.6	399	0.63	0.366	1.486		0.017	0.506	0.049	0.604			0.837	0.057		0.075	2.712	0.028	3.13	0.013	3.178	0.018	0.253	0.166	1.268	0.013	0.977	0.037	0.024	0.452	2.498	3.435	3.488	7.199	7.364	1.466	0.235	41.951
1SF	Bound	3.29	34.64	22.1	101.7	0.073	0.208	0.409		0.014	0.114	0.04	0.195			0.139	0.03		0.006	0.764	0.017	1.066	0.004	0.689	0.023	0.109	0.05	0.287	0	0.237	0.013	0.012	0.247	1.089	0.973	1.006	6.397	3.732	0.171	0.146	18.187
2SF	Bound	4.89	30.4	26.7	263.8	0.065	0.512	0.502		0.069	0.3	0.287	0.147			0.209	0.033		0.018	0.843	0.03	1.225	0.02	0.563	0.119	0.097	0.076	0.462	0.002	0.439	0.012	0.01	0.316	2.712	1.434	1.457	3.597	5.132	0.246	0.165	21.034
3SF	Bound	3.99	31.5	13	119.3	0.041	0.165	0.254		0.018	0.131	0.048	0.089			0.109	0.014		0.007	0.535	0.026	0.685	0.008	0.519	0.061	0.054	0.032	0.228	0	0.181	0.015	0.008	0.138	0.831	0.729	0.767	4.841	2.589	0.132	0.107	13.321
4SF	Bound	4.32	27.44	53.3	65.2	1.316	0.14	0.331		0.014	0.164	0.013	0.104			0.159	0.01		0.005	0.496	0.021	0.53	0.009	0.809	0.035	0.019	0.019	0.452	0.002	0.156	0.007	0.003	0.043	0.628	0.806	0.69	6.591	1.18	0.289	0.071	13.796
5SF	Bound	4.41	27.4	41.9	65.2	0.863	0.197	0.556		0.016	0.153	0.044	0.254			0.308	0.02		0.007	1.207	0.024	1.607	0.005	1.595	0.054	0.092	0.05	0.49	0.002	0.327	0.009	0.007	0.245	1.36	1.625	1.603	5.199	3.975	0.508	0.128	21.667
6SF	Bound	3.2	23.86	29.7	155.7	0.5	0.324	0.638		0.034	0.353	0.057	0.342			0.273	0.032		0.019	1.389	0.025	1.767	0.009	1.052	0.056	0.207	0.107	0.537	0.001	0.428	0.024	0.02	0.335	1.8	1.749	1.739	5.464	5.937	0.373	0.216	25.307
7SF	Bound	5.6	26.96	15.9	204.3	0.589	0.5	2.14		0.032	0.397	0.122	1.049			0.98	0.089		0.024	4.221	0.081	5.904	0.013	3.806	0.131	0.782	0.207	1.573	0.002	1.284	0.068	0.069	0.829	4.749	6.4	6.4	8.139	17.462	1.297	0.492	69.242
8SF	Bound	5.35	29.08	27	250.8	0.437	0.161	0.443		0.015	0.214	0.049	0.185			0.235	0.032		0.011	0.815	0.02	1.032	0.004	1.104	0.041	0.075	0.046	0.536		0.227	0.014	0.006	0.138	0.994	1.13	1.159	8.423	2.874	0.317	0.12	20.42
9SF	Bound	4.78	27.04	11.6	136.8	0.422	0.181	0.327		0.011	0.192	0.041	0.122			0.169	0.032		0.006	0.559	0.021	0.67	0.006	0.888	0.031	0.024	0.037	0.511	0.001	0.188	0.009	0.004	0.088	0.749	0.84	0.865	6.199	1.515	0.305	0.084	14.675
10SF	Bound	5.02	28.04	43.1	177.3	0.512	0.318	0.825		0.012	0.166	0.047	0.371			0.256	0.135		0.013	1.711	0.037	2.524	0.015	1.054	0.06	0.234	0.157	0.599	0.002	0.497	0.038	0.038	0.677	1.995	2.622	2.658	7.217	9.24	0.331	0.31	34.159
1SU	Bound	3.18	4	3.7		1.144	2.219	14.4944	0.0204	0.224	163.671	0.54	76.992	0.115	0.0092	123.504	0.034	98.636	10.224	138.495	0.342	135.241	0.262	197.332	41.058	0.24	0.507	186.389	4.614	176.393	0.235		0.508	143.981	626.024	618.2	5394.63	254.773	108.347	0.992	8519.25
2SU	Bound	3.84	5	4.3		1.793	3.139	13.4446		0.199	142.794	0.702	68.804	0.216	0.0062	105.194	0.151	72.02	3.633	158.712	0.359	151.015	0.258	157.48	46.47	0.283	0.768	167.51	5.941	186.88	0.24	0.0007	0.841	145.342	679.955	696.41	5104.1	241.074	133.405	1.114	8288.46
3SU	Bound	4.42	5.6	3.3		1.856	7.472	14.819		0.641	145.084	0.669	74.431	0.015	0.0117	111.478	0.084	65.951	28.349	176.166	1.276	169.492	1.156	148.402	46.612	0.27	0.522	161.293	3.197	178.837	0.524		1.008	171.115	735.267	737.813	5103.81	266.619	137.977	1.609	8491.97
4SU	Bound	3.07	5.8	3.5		1.362	3.077	21.0958		0.22	184.938	0.579	104.718	0.355	0.0054	128.72	0.083	109.916	19.435	210.067	0.685	211.367	0.397	169.012	64.442	0.362	0.73	189.249	8.146	264.172	0.361	0.0031	0.819	194.549	1075.09	1070.42	5422.71	279.377	179.397	1.244	9915.75
5SU	Bound	3.6	5.4	4.6		1.226	3.283	12.1111		0.323	125.985	1.093	74.709	0.228	0.0052	95.826	0.156	70.983	9.869	176.878	0.578	155.793	0.357	147.015	52.964	0.287	0.701	149.774	1.823	176.315	0.238	0.0002	0.693	156.1	585.825	578.852	4359.39	239.908	133.571	1.754	7313.38
6SU	Bound	3.78	6.2	3.4		1.97	3.651	14.6843	0.0068	0.182	107.878	0.785	84.283	0.042		80.86	0.14	75.336	10.61	194.94	0.37	182.912	0.342	101.797	43.203	0.342	0.616	120.062	1.974	154.093	0.163	0.0003	0.548	167.66	512.171	512.629	3316.97	254.342	111.973	1.285	6056.85
7SU	Bound	3.82	6.6	6.1		1.218	1.982	19.8465		0.416	210.414	0.704	89.491	0	0.0063	150.525	0.129	81.929	15.779	160.073	0.328	144.629	0.256	228.692	62.381	0.267	0.606	229.778	1.008	248.121	0.201	0.0008	0.772	182.172	909.335	905.72	6316.73	310.005	134.075	1.154	10407.5
8SU	Bound	3.68	6.6	2.4		1.412	2.099	16.5839	0.0058	0.23	126.46	0.738	75.291	0	0.0101	94.739	0.115	72.427	1.423	144.547	0.326	140.973	0.267	142.887	34.566	0.251	0.521	153.165	0.758	164.109	0.201		0.539	155.906	608.584	595.916	3759.61	267.168	88.344	0.966	6649.73
9SU	Bound	3.32	6.6	2.2		1.617	1.78	14.7595		0.237	99.029	0.707	74.385	0.063	0.0097	88.085	0.024	67.456	0.406	163.549	0.415	154.824	0.316	156.358	33.548	0.262	0.612	135.245	1.077	125.11	0.212		0.573	147.016	452.93	451.677	3944.77	268.984	88.485	1.316	6474.22
10SU	Bound	3.93	6.4	3.4		1.83	1.989	16.7994		0.24	165.983	1.429	95.932	0.3	0.007	120.451	0.179	84.261	2.137	167.522	0.268	136.475	0.224	149.098	59.368	0.399	0.374	168.048	6.52	201.285	0.166	0.0026	0.506	169.082	562.516	556.438	4381.65	279.093	101.383	1.212	7431.34
1AU	Bound	3.67	3	2.3		1.886	1.557	15.4439	0.0063	0.22	143.205	0.593	65.774	0.088	0.0042	89.271	0.085	77.847	12.499	116.189	0.29	109.288	0.197	176.177	32.073	0.236	0.635	159.975	1.708	132.1	0.288	0.0012	0.612	128.534	555.686	556.146	5009.63	275.305	63.69	0.948	7726.3
2AU	Bound	1.388	2.8	2.3		1.713	4.453	15.2868		0.902	180.527	1.894	81.473	0.111	0.0072	147.933	0.026	81.078	10.079	167.597	1.099	163.432	0.85	196.342	56.791	0.32	0.69	195.675	2.707	198.081	0.274	0.0002	0.784	163.609	638.768	620.805	6128.23	284.647	140.47	1.453	9486.39
3AU	Bound	2.866	3.8	2.4		1.78	3.693	13.5559		0.547	125.23	1.891	67.046	0.012	0.0051	100.998	0.034	82.619	1.177	144.509	0.748	142.821	0.565	186.716	36.76	0.331	0.586	176.944	1.092	154.478	0.245	0.0006	0.59	119.857	598.172	605.085	4961.52	214.69	96.551	1.239	7840.31
4AU	Bound	1.99	3.8	2.9		1.868	1.9	16.9604		0.111	124.368	0.608	81.477	0.161	0.0019	79.793	0.168	67.114	2.857	177.656	0.382	159.362	0.209	119.041	42.451	0.405	0.585	123.551	3.159	155.051	0.382	0.0004	0.457	152.935	611.345	610.977	3711.14	234.881	113.023	1.087	6593.6
5AU	Bound	2.85	4	1.7		1.724	1.852	13.7505		0.126	124.37	0.482	73.237	0.155	0.0058	87.712	0.136	59.763	0.974	171.047	0.573	177.581	0.249	143.282	37.023	0.341	0.46	134.512	4.596	137.55	0.682	0.0001	0.694	136.145	666.834	653.517	4510.79	242.723	124.723	1.128	7507.01
6AU	Bound	3.37	4.6	2.9		1.725	1.864	18.1945		0.167	143.676	0.844	88.04	0	0.0046	102.678	0.185	78.357	16.175	187.052	0.287	174.869	0.167	128.607	48.629	0.206	0.523	157.22	7.934	213.417	0.237		0.602	167.838	780.831	789.158	4366.66	246.193	147.84	0.971	7869.43
7AU	Bound	1.87	5.2	2.7		1.542	2.538	16.9939	0.004	0.152	168.79	0.627	101.632	0.148	0.0046	127.209	0.276	87.399	37.684	227.345	0.295	213.906	0.177	131.975	81.972	0.358	0.712	191.947	12.598	272.913	0.362		0.836	161.61	899.926	906.308	5296.15	237.805	211.231	1.103	9392.99
8AU	Bound	2.59	5.4	4.3		1.399	2.507	12.006		0.136	114.78	0.451	67.352	0.057	0.0036	86.285	0.046	56.92	5.818	171.583	0.41	164.937	0.226	123.564	45.232	0.275	0.437	137.359	7.822	153.928	0.311		0.504	118.69	546.394	564.969	3984.98	203.037	130.109	1.024	6702.15
9AU	Bound	2.83	4.8	3.2		1.196	3.179	24.1019	0.0023	0.142	275.924	0.757	131.348	0.306		203.904	0.238	140.806	26.935	263.666	0.151	268.828	0.181	180.741	108.502	0.39	0.901	295.461	22.758	475.33	0.354	0.0021	1.341	204.482	1677.91	1674.49	7908.95	279.81	355.67	1.204	14528.8
10AU	Bound	2.41	5.4	2.4		0.957	1.572	16.1966		0.126	131.452	0.5	88.304	0.221	0.0013	92.917	0.088	73.66	13.731	202.239	0.467	204.849	0.205	130.378	42.196	0.32	0.695	129.765	9.02	165.957	0.407		0.464	170.327	650.473	664.073	4176.78	257.588	142.445	1.136	7368.55
1AF	Free	3.52	15.02	135.8	659.6	0.311	14.149	237.537	0.02	313.801	363.261	2.604	45.442	7.765	110.815	283.512	25.2235	699.892	27.48	465.28	165.318	17.167	0.685	411.244	142.385	2.876	107.435	510.698	3.957	324.452	25.513	4.649	15.998	230.949	772.646	783.26		377.938	144.991	40.1473	6679.09
2AF	Free	3.8	17.58	49.7	729.3	0.094	26.036	330.847	0.042	426.169	509.142	4.783	21.509	9.625	199.984	440.148	97.164	1058.92	26.67	1204.39	291.831	37.37	0.27	514.485	154.362	13.312	224.39	678.067	6.478	303.568	43.2711	5.736	2.544	472.333	1215.95	1221.18	1.909	1046.53	120.226	113.301	10822.5
3AF	Free	3.22668	17.02	108.1	743.2	0.367	18.487	324.973	0.044	355.225	310.733	4.757	7.01	7.785	74.906	396.624	73.457	728.196	25.622	980.191	232.512	29.104	0.567	481.012	120.188	9.907	180.904	548.707	1.361	269.482	37.9899	7.396	15.908	379.663	988.501	969.967	2.783	808.482	105.106	78.1197	8575.67
4AF	Free	3.84	12.06	128.9	298.7	0.554	20.15	314.94	0.048	339.015	276.024	3.61	8.457	5.997	65.331	362.478	67.8275	701.992	21.373	810.791	176.183	25.339	0.294	400.762	145.453	13.006	164.083	565.83	3.216	237.095	22.0671	2.685	15.838	353.096	914.296	908.46	1.861	780.362	120.184	82.5402	7930.68
5AF	Free	2.96	21.56	96.4	347.1	0.734	7.174	466.498	0.028	616.556	414.847	6.312	39.879	9.31	154.21	713.282	111.57	1271.96	26.139	818.486	316.849	14.829	0.715	651.668	142.317	16.38	193.217	1034.48	0.901	266.193	69.3979	6.8	13.406	352.32	1373.74	1323.8	3.318	891.461	93.151	50.4827	11471.7
6AF	Free	4.48	13.52	66.1	475.3	0.764	17.649	301.121	0.043	320.855	280.708	4.738	9.791	4.746	105.383	397.129	112.333	646.253	20.346	666.961	114.361	22.94	0.376	416.12	162.231	17.3	140.859	655.259	1.754	250.531	33.678	7.242	13.88	308.851	972.572	991.884	2.277	626.856	166.386	85.8087	7879.22
7AF	Free	3.27	17.26	99.3	379.9	0.712	15.25	316.072	0.022	354.927	358.804	4.682	16.456	6.042	170.206	431.675	65.92	683.767	22.58	656.588	149.539	12.377	0.599	499.139	110.089	14.075	167.672	754.879	0.85	207.802	35.0533	9.438	11.713	205.352	1040.85	1042.67	2.225	549.324	71.0601	30.9027	8018.59
8AF	Free	2.94	29.72	116	357.2	1.067	22.68	222.968	0.028	364.817	313.74	1.799	12.904	3.53	100.568	262.01	39.473	748.995	21.002	586.229	106.383	24.601	0.152	389.117	72.2933	2.905	79.8038	448.354	1.836	252.479	12.0216	4.44	14.973	228.718	657.649	646.089	0.28	468.355	209.465	47.2689	6367.93
9AF	Free	2.71	22.08	81.6	399	0.63	30.988	254.314	0.035	269.594	462.996	3.025	19.042	9.659	213.138	262.228	11.6715	982.249	29.119	790.377	255.149	42.919	1.224	316.163	114.714	17.551	326.749	348.183	12.458	243.136	10.0131	4.845	17.812	450.781	754.821	755.598	0.28	941.446	242.105	104.106	8298.49
1SF	Free	3.29	34.64	22.1	101.7	0.073	24.916	664.05	0.068	818.02	776.778	3.911	16.983	11.51	209.285	739.395	83.3837	1287.58	32.802	828.216	252.348	16.101	0.802	592.981	129.952	12.991	163.842	948.737	1.029	382.34	34.4013	5.924	23.441	309.324	1414.53	1422.63	1.502	931.404	175.315	110.899	12427.4
2SF	Free	4.89	30.4	26.7	263.8	0.065	29.152	415.06	0.143	449.158	719.974	7.462	11.036	8.518	188.15	496.985	107.553	1514.74	28.067	1289.02	231.88	29.93	0.308	562.024	108.905	13.364	172.946	781.392	3.5	337.07	25.4905	4.298	21.094	438.655	1104.22	1097.88	1.649	1138.84	179.85	100.61	11618.9
3SF	Free	3.99	31.5	13	119.3	0.041	36.683	608.217	0.172	536.828	1133.55	16.505	19.933	17.463	309.342	767.664	143.109	2251.37	43.248	2105.81	822.443	49.446	0.411	592.73	71.1475	29.093	269.887	1247.26	5.994	567.202	42.9203	4.551	29.993	659.261	1549.18	1509.01	2.102	1783.53	152.741	144.286	17523.1
4SF	Free	4.32	27.44	53.3	65.2	1.316	29.199	515.828	0.115	499.23	660.462	6.437	11.599	10.192	167.091	552.643	86.6415	1285.55	31.395	1235.41	249.902	31.774	0.378	569.126	112.291	12.996	187.156	855.725	4.422	412.59	30.0619	4.45	22.442	406.328	1157.28	1134.62	1.791	1113.24	193.556	112.388	11704.3
5SF	Free	4.41	27.4	41.9	65.2	0.863	30.611	501.143	0.09	570.216	752.733	5.015	12.276	9.917	174.322	582.254	85.4461	1702.63	32.159	1345.86	319.979	29.826	0.421	559.562	111.441	11.729	210.548	819.842	5.022	409.574	26.2968	4.183	23.087	489.037	1130.39	1140.24	1.4	1277.66	155.678	141.847	12672.4
6SF	Free	3.2	23.86	29.7	155.7	0.5	22.374	516.201	0.041	541.444	437.879	1.906	46.827	8.277	87.164	474.817	54.4536	891.343	31.794	920.402	149.963	24.91	0.286	321.93	79.8033	32.091	127.105	655.345	2.3	325.087	22.8937	3.107	20.277	310.286	1051.73	1051.03	0.587	745.383	202.278	69.3799	9230.69
7SF	Free	5.6	26.96	15.9	204.3	0.589	35.2	661.641	0.157	647.562	932.502	11.476	6.423	12.496	154.881	729.532	128.543	1509.73	40.281	1352.35	320.088	35.507	0.207	612.838	82.8958	26.43	213.69	955.328	4.603	433.456	32.2285	5.635	27.703	525.407	1425.48	1400.91	2.746	1451.09	172.647	153.583	14105.2
8SF	Free	5.35	29.08	27	250.8	0.437	12.985	300.226	0.022	550.354	498.372	2.585	34.875	5.857	66.777	445.17	63.5917	763.406	25.503	484.065	96.7806	11.402	0.661	466.27	94.2643	20.538	92.6236	667.895	0.503	262.511	23.3846	4.224	15.185	187.262	738.123	728.941	1.148	463.554	118.866	60.5491	7308.48
9SF	Free	4.78	27.04	11.6	136.8	0.422	32.084	460.323	0.085	625.261	797.901	2.761	14.672	12.059	144.006	473.974	124.099	1594.52	33.397	1137.36	261.159	44.812	0.451	586.262	118.376	50.94	255.653	729.345	6.22	330.306	20.4981	3.055	22.61	530.647	946.535	941.171	1.097	1151.08	232.904	114.095	11799.7
10SF	Free	5.02	28.04	43.1	177.3	0.512	31.403	395.686	0.043	398.633	450.338	2.59	2.125	3.23	27.326	448.268	98.8951	544.619	28.922	735.782	117.159	17.999	0.095	616.944	89.5136	3.81	64.0508	807.564	2.66	334.801	28.8796	3.247	19.359	164.231	1069.63	1060.88	1.513	473.392	206.441	53.2726	8303.31
1SU	Free	3.18	3	3.7		1.144	9.757	16.286	0.006	1.901	9.159	1.342	11.29	0.0122	0.0059	9.827	0.029	0.8721	4.622	32.503	17.03	7.539	1.762	17.534	5.794	0.0015	22.405	25.708	0.06	14.269	0.195	0.032	11.33	18.921	61.431	61.16	0.0009	54.273	12.721	4.368	434.147
2SU	Free	3.84	2.8	4.3		1.793	9.664	16.523	0.0054	1.877	8.252	1.695	8.21	0.0135	0.0063	8.69	0.047	0.7098	3.372	25.765	8.132	6.898	2.437	14.823	6.029	0.0007	17.703	18.998	0.082	12.163	0.212	0	9.994	17.31	54.092	53.062		48.931	11.829	4.302	371.828
3SU	Free	4.42	3.8	3.3		1.856	8.597	12.893	0.0055	1.954	9.326	0.744	16.286	0.0536	0.0101	10.064	0.069	1.2165	6.293	41.871	25.662	12.301	2.506	20.869	8.241	0.001	25.165	34.662	0.077	16.575	0.263	0.097	9.041	23.471	62.704	62.489		46.476	11.311	3.821	475.115
4SU	Free	3.07	3.8	3.5		1.362	9.559	19.622	0.0044	2.235	11.77	2.187	14.075	0.0271	0.0146	12.057	0.03	1.0163	3.789	37.802	10.87	7.102	2.111	17.132	5.351	0.0006	24.662	20.414	0.071	13.966	0.165	0	10.549	19.267	62.684	62.71	0.0007	69.999	13.291	5.905	460.439
5SU	Free	3.6	4	4.6		1.226	4.268	2.31	0.0087	0.687	2.019	0.626	12.75	0.0043		1.884	0.034	0.4256	1.993	30.76	19.078	4.668	9.457	5.423	3.936	0.0007	25.28	13.304	0.106	5.647	0.107	0.035	0.823	15.289	8.759	8.685	0.0003	12.987	1.27	0.902	193.527
6SU	Free	3.78	4.6	3.4		1.97	13.167	17.747	0.0015	2.264	13.533	0.877	13.203	0.0486		13.578	0.138	1.0604	5.646	33.243	20.796	7.474	1.89	22.032	8.013	0.0006	26.941	25.318	0.063	17.497	0.184	0	14.821	16.837	78.189	77.758		65.519	17.178	5.041	520.058
7SU	Free	3.82	5.2	6.1		1.218	12.121	20.311	0.0102	3.522	14.389	4.806	14.988	0.0019	0.0076	14.04	0.066	1.5493	5.457	40.476	24.394	11.062	2.644	23.518	7.849		35.201	30.258	0.073	18.574	0.232	0.049	14.975	24.89	88.094	86.847	0.0026	87.467	17.548	8.663	614.086
8SU	Free	3.68	5.4	2.4		1.412	8.165	19.709	0.0031	1.917	9.505	0.659	11.075	0.0448	0.0085	9.133	0.047	0.7642	4.146	32.081	22.857	6.431	1.649	17.068	7.051	0.0004	16.944	28.45	0.057	15.184	0.29	0.078	9.343	14.176	67.062	66.046	0.0001	44.149	12.433	3.591	430.117
9SU	Free	3.32	4.8	2.2		1.617	9.497	15.024		1.744	7.935	0.933	12.297	0.0554	0.0167	8.401	0.072	0.779	3.316	33.864	13.337	7.354	2.595	15.601	5.634		21.08	23.424	0.08	12.601	0.355	0.041	9.557	18.459	51.002	51.527		51.322	11.225	4.428	393.556
10SU	Free	3.93	5.4	3.4		1.83	12.575	19.063	0.0219	2.115	10.646	0.888	9.188	0.0097	0.0114	10.273	0.105	0.9631	4.735	36.66	18.958	9.178	2.985	19.84	7.223	0.0004	25.582	26.244	0.058	16.146	0.261	0.086	15.165	17.716	80.43	80.701		62.65	14.101	6.008	510.586
1AU	Free	3.67	4	2.3		1.886	10.026	14.922		1.753	8.674	1.083	9.302	0.0502	0.0141	9.059	0.055	0.6796	3.826	30.174	17.915	12.419	1.594	17.986	7.966		14.781	22.486	0.066	13.702	0.16	0.074	9.943	33.379	37.825	37.869	0.0017	49.634	13.541	3.64	384.6
2AU	Free	1.388	5	2.3		1.713	8.304	15.722	0.0095	1.784	8.941	1.078	15.023	0.0104	0.0062	8.949	0.106	0.8073	5.614	42.022	28.754	16.639	2.215	18.826	11.042	0.012	15.1	31.494	0.07	16.948	0.209	0.196	9.661	34.262	46.263	45.738	0.0012	46.572	15.037	3.2	450.616
3AU	Free	2.866	5.6	2.4		1.78	10.555	15.838		2.289	11.706	1.224	11.274	0.0025		11.374	0.086	0.7797	5.934	38.473	29.79	20.197	2.332	21.41	9.499	0.0009	19.949	34.116	0.074	16.538	0.249	0.131	12.535	32.49	37.378	36.373	0.0003	51.75	15.46	5.719	455.526
4AU	Free	1.99	5.8	2.9		1.868	14.467	23.553		3.199	15.57	2.046	11.125	0.0076		14.066	0.077	0.8505	6.269	38.592	14.504	14.635	1.612	27.511	12.721		24.95	33.936	0.057	19.674	0.111	0.082	20.311	43.244	71.406	71.741	0.0009	68.088	21.455	6.499	582.36
5AU	Free	2.85	5.4	1.7		1.724	11.858	18.379		2.081	10.573	1.474	10.831	0.0114		9.95	0.059	0.8039	4.988	50.998	36.254	19.393	2.263	23.221	8.669		20.709	38.432	0.083	19.888	0.161	0	16.344	48.041	51.717	52.273	0.0004	59.053	17.468	5.738	541.714
6AU	Free	3.37	6.2	2.9		1.725	11.198	19.825	0.0075	2.16	11.976	1.504	15.289	0.0067	0.0187	11.448	0.104	1.0544	5.623	50.692	35.554	26.052	4.048	26.299	11.041	0.0016	23.368	41.273	0.069	20.519	0.344	0.111	13.614	46.071	53.626	54.502	0.0003	66.135	15.518	4.637	573.689
7AU	Free	1.87	6.6	2.7		1.542	13.339	19.249	0.0031	1.925	11.228	1.27	13.803	0.0064	0.0047	10.326	0.092	0.8998	6.809	48.101	36.055	21.962	3.923	22.472	10.507		22.225	37.771	0.065	18.716	0.33	0.113	11.422	38.428	51.578	52.6	0.0019	55.478	17.512	4.104	532.319
8AU	Free	2.59	6.6	4.3		1.399	10.973	18.19		2.529	13.108	1.303	13.874	0.0743	0.0038	12.382	0.105	1.0343	7.332	58.105	33.488	23.389	5.434	25.68	9.84	0.0006	27.645	46.181	0.063	19.626	0.36	0.101	10.739	37.815	54.295	54.001	0.0003	56.691	19.29	5.999	569.651
9AU	Free	2.83	6.6	3.2		1.196	11.409	19.466		2.444	13.1	1.677	12.498	0.0325		12.382	0.113	0.942	6.338	54.494	32.487	22.016	3.015	27.716	10.837		19.647	45.194	0.077	22.218	0.559	0.13	13.877	41.147	55.117	54.845	0.0033	61.438	18.262	5.47	568.951
10AU	Free	2.41	6.4	2.4		0.957	9.588	21.206	0.0092	2.859	13.881	1.687	20.244	0.0673	0.0256	13.9	0.142	1.2002	6.434	55.932	44.387	22.988	2.992	27.089	11.466		21.977	40.298	0.095	20.306	0.235	0.163	11.29	45.754	57.376	58.005	0.0007	70.305	19.639	4.221	605.762

## Sheet: CLE titer qpcr_Fed
Results of qPCR (copy number) of CLE 16S rRNA, tick 18S rRNA and their ratio, obtained from engorged (fed) antibiotic treated (left table) and saline treated (right table) ticks.
	Antibiotic treated fed ticks					Symbiotic fed ticks
	Sample Name	C5P (16S)	T5P (18S)	16S/18S		Sample Name	C5P (16S)	T5P (18S)	16S/18S
	AF2	1.7059e-07	0.00345389	4.93907e-05		SF2	1.61843e-05	0.00153974	0.0105111
	AF3	1.62483e-06	0.0104356	0.000155701		SF3	1.30355e-05	0.00109718	0.0118809
	AF4	2.38146e-07	0.0108022	2.2046e-05		SF4	8.89905e-06	0.0018741	0.00474844
	AF5	2.57206e-07	0.0116443	2.20885e-05		SF5	2.1808e-05	0.00254562	0.00856686
	AF6	5.25062e-07	0.00588892	8.9161e-05		SF6	2.5659e-05	0.0116604	0.00220052
	AF7	1.23782e-06	0.00988425	0.000125232		SF7	8.60275e-05	0.00547091	0.0157245
	AF8	3.1382e-05	0.0072103	0.00435238		SF8	7.03024e-05	0.00894255	0.00786155
	AF9	0.000143329	0.00682829	0.0209905		SF9	0.000126301	0.0123214	0.0102505
