# Supplementary material for: Endosymbiont-derived metabolites are essential for tick host reproductive fitness
Source: mSphere. 2024 Jul 2;9(7):e00693-23. doi: 10.1128/msphere.00693-23 (PMC11288044; doi:10.1128/msphere.00693-23)
Supplement: Table S3 — Metabolites of tick organs. [file msphere.00693-23-s0004.xlsx]

## Sheet: Table S3
Table S3- Detected metabolites from different organs of unfed S (symbiotic ticks with CLE) and A (antibiotic treated ticks with reduced CLE) ticks.
SG- Salivary glands; HE- Hemolymph; GO- Gonads; MT- Malpighian tubules
Valuse are avarage of pooled ticks. Amino acid concentrations are in µM
*no detection of Carnosine and 1-Methyl-Histedine
Sample name	Type of anmino acid	Scutal index	Weight (mg)	DNA Con. (ng/µl)	RNA Con. (ng/µl)	Protein (mg/ml)	Ornitine	Proline	Tryptophan	Tyrosine	Citruline	Arginine	3-Methyl-Histidine	Phenylalanine	Hydroxylysine	Histidine	Methionine	Glutamic acid	Glutamine	Aspartic acid	Aspargine	Leucine	Isoleucine	4-Hydroxyproline	Taurine	Valine	Cistine	Threonine	alpha- Aminobuyric acid	betta- Aminobuyric acid	gamma- Aminobuyric acid	Serine	Sarcosine	Alanine	betta-Alanine	Glycine	Lysine	Ethanolamine	Total amino acids (µM)
SG-S1	Bound	2.9	3.4	7.3	70.5	0.159	0.196	0.67	0.013	0.145	0.051	0.365		0.255	0.041		0.005	1.718	0.008	1.908	0.01	1.283	0.007	0.357	0.05	0.42	0.002	0.41	0.021	0.02	0.264	1.942	1.862	1.889	88.967	6.158	0.172	0.182	109.391
SG-S2	Bound	3.098	3.44	5.5	14.2		0.115	0.054	0.013	0.063	0.028	0.029		0.043			0.005	0.064	0.012	0.164	0.01	0.157	0.015	ND	0.008	0.075	0.001	0.079			0.009	0.407	0.184	0.165	37.652	0.485		0.047	39.884
SG-S3	Bound	3.062	2.92	5.5	14.2		0.202	0.278	0.008	0.066	0.025	0.162		0.118			0.006	0.663	0.009	0.645	0.004	0.778	0.001	0.056	0.044	0.168	0.001	0.226	0.011	0.012	0.248	1.081	0.673	0.661	66.153	3.15	0.068	0.133	75.65
SG-S4	Bound	2.99	2.86	5.6	30.9	0.21	0.189	0.464	0.008	0.087	0.021	0.225		0.171	0.027		0.005	0.924	0.017	1.216	0.004	0.946	0.009	0.151	0.05	0.284	0.001	0.266	0.013	0.014	0.247	1.421	1.041	1.153	73.509	4.714	0.082	0.144	87.403
SG-A1	Bound	2.98	2.73333	5.6	14.2		0.371	0.376	0.021	0.078	0.032	0.164		0.125	0.056		0.014	0.713	0.015	1.147	0.013	0.588	0.024	0.099	0.075	0.233	0.002	0.312	0.015	0.015	0.286	1.343	1.02	1.003	74.737	4.062	0.093	0.155	87.187
SG-A2	Bound	2.912	2.72	6	24.7		0.215	0.401	0.01	0.066	0.024	0.173		0.111	0.023		0.004	0.913	0.007	1.275	0.004	0.675	0.016	0.166	0.04	0.236	0.001	0.236	0.012	0.011	0.265	1.233	1.062	1.057	74.389	4.132	0.081	0.148	86.986
SG-A3	Bound	2.964	3	6.1	10.1		0.249	0.239	0.01	0.096	0.029	0.125		0.098	0.009		0.004	0.597	0.017	0.851	0.009	0.39	0.026	0.102	0.038	0.168	0.001	0.224	0.007	0.008	0.155	1.098	0.746	0.71	46.998	2.848	0.054	0.104	56.01
SG-A4	Bound	3.04	3.12	7.2	15.4		0.275	0.937	0.012	0.081	0.035	0.487		0.201	0.068		0.007	1.959	0.015	3.739	0.018	0.982	0.049	0.505	0.144	0.491		0.568	0.052	0.043	0.604	2.386	3.431	3.395	60.714	10.994	0.111	0.352	92.655
HE-S1	Bound	2.9	3.4	9.1	6.8	0.089	0.137	0.145	0.008	0.047	0.022	0.072		0.063			0.004	0.328	0.002	0.464	0.005	0.464	0.012	0.022	0.025	0.159	0.001	0.119	0.006	0.003	0.075	0.577	0.387	0.376	100.875	1.297	0.065	0.091	105.851
HE-S2	Bound	3.098	3.44	15.7	6		0.163	0.079	0.008	0.058	0.032	0.022		0.048	0.004		0.004	0.193	0.008	0.464	0.007	0.32	0.012	0.004	0.015	0.099	0.001	0.112	0.003	0.003	0.047	0.553	0.298	0.295	50.573	1.04	0.045	0.065	54.575
HE-S3	Bound	3.062	2.92	9.9	8.7		0.105	0.048	0.011	0.06	0.026	0.031		0.042			0.004	0.092	0.009	0.194	0.007	0.217	0.006		0.011	0.066	0.001	0.083	0.002		0.014	0.385	0.164	0.097	52.317	0.604	0.019	0.056	54.671
HE-S4	Bound	2.99	2.86	6.9	6		0.11	0.037	0.009	0.05	0.023	0.011		0.035			0.003	0.063	0.016	0.172	0.007	0.251	0.001		0.005	0.058	0.001	0.073	0.001		0.006	0.355	0.151	0.136	42.587	0.368	0.026	0.047	44.602
HE-A1	Bound	2.98	2.73333	6.3	6.1		0.202	0.121	0.014	0.072	0.053	0.085		0.064			0.007	0.287	0.041	0.481	0.008	0.257	0.026	0.004	0.02	0.121	0.001	0.145	0.005	0.002	0.061	0.782	0.357	0.355	44.4	1.392	0.1	0.062	49.525
HE-A2	Bound	2.912	2.72	6.6	15.4		0.125	0.055	0.013	0.069	0.043	0.022		0.052			0.005	0.101	0.01	0.21	0.009	0.29	0.008		0.01	0.083	0.001	0.101			0.007	0.487	0.196	0.198	45.212	0.617	0.04	0.05	48.014
HE-A3	Bound	2.964	3	5.2	5.5		0.13	0.054	0.011	0.071	0.029	0.041		0.052			0.004	0.164	0.017	0.257	0.007	0.348	0.002		0.01	0.078	0.001	0.102	0.001		0.012	0.527	0.188	0.193	49.334	0.738	0.031	0.049	52.451
HE-A4	Bound	3.04	3.12	5.8	39.9	0.135	0.125	0.084	0.014	0.078	0.029	0.041		0.071	0.001		0.005	0.122	0.012	0.281	0.01	0.411	0.007		0.006	0.107	0.001	0.095	0.001		0.009	0.485	0.258	0.243	61.696	0.555	0.082	0.044	64.873
GO-S1	Bound	2.9	3.4	5	5.1		0.209	0.317	0.011	0.063	0.038	0.188		0.096	0.027		0.005	0.806	0.012	1.303	0.004	0.411	0.023	0.176	0.07	0.198	0.001	0.278	0.014	0.019	0.292	1.23	1.211	1.217	34.704	4.163	0.098	0.162	47.346
GO-S2	Bound	3.098	3.44	5.9	18.7		0.128	0.062	0.01	0.061	0.029	0.042		0.041	0.003		0.004	0.127	0.015	0.264	0.006	0.194	0.009	0.003	0.007	0.077	0	0.091	0.002	0.001	0.033	0.485	0.222	0.244	29.401	0.855	0.058	0.054	32.528
GO-S3	Bound	3.062	2.92	8	16.2		0.307	0.568	0.009	0.082	0.038	0.321		0.188	0.025		0.004	1.498	0.009	1.778	0.009	0.96	0.023	0.257	0.1	0.343	0	0.381	0.025	0.021	0.562	2.024	1.41	1.446	73.294	6.751	0.193	0.226	92.852
GO-S4	Bound	2.99	2.86	6.6	5.7		0.168	0.328	0.011	0.071	0.033	0.218		0.117	0.014		0.003	0.808	0.005	0.999	0.006	0.658	0.018	0.177	0.036	0.214	0.001	0.242	0.009	0.008	0.165	1.155	0.769	0.849	55.707	3.12	0.121	0.12	66.15
GO-A1	Bound	2.98	2.73333	4.7	11.4		0.447	1.066	0.013	0.107	0.045	0.612		0.275	0.083		0.015	2.816		3.664	0.01	1.358	0.04	0.609	0.2	0.565	0.001	0.739	0.046	0.044	0.907	3.386	3.576	3.503	38.777	12.286	0.183	0.432	75.805
GO-A2	Bound	2.912	2.72	5.1	5.4		0.167	0.178	0.009	0.062	0.013	0.089		0.065	0.012		0.004	0.339	0.029	0.614	0.007	0.307	0.014	0.06	0.041	0.122	0	0.16	0.007	0.008	0.136	0.729	0.525	0.58	36.704	2.309	0.074	0.095	43.459
GO-A3	Bound	2.964	3	5.3	4.5		0.996	0.684	0.012	0.408	0.033	0.269		0.39	0.019		0.075	0.961	0.035	2	0.053	0.933	0.198	0.257	0.068	0.579	0.004	0.762	0.015	0.014	0.256	3.194	1.957	1.99	19.93	5.547	0.377	0.148	42.164
GO-A4	Bound	3.04	3.12	6.3	4.5		0.167	0.072	0.012	0.07	0.044	0.023		0.044			0.005	0.099	0.022	0.375	0.015	0.172	0.015		0.007	0.097	0.001	0.123	0.002	0.001	0.012	0.65	0.222	0.247	26.36	0.564	0.077	0.048	29.546
MT-S1	Bound	2.9	3.4	6.3	6.3		0.15	0.081	0.011	0.069	0.034	0.052		0.05	0.006		0.004	0.2	0.024	0.317	0.005	0.282	0.019	0.009	0.019	0.09	0.001	0.113	0.003	0.004	0.048	0.577	0.29	0.307	39.329	1.138	0.065	0.061	43.358
MT-S2	Bound	3.098	3.44	5.8	16.4		0.175	0.289	0.012	0.073	0.046	0.154		0.072	0.031		0.007	0.509	0.057	0.979	0.02	0.294	0.034	0.099	0.059	0.176	0.001	0.151	0.032	0.019	0.246	0.823	1.737	1.768	46.793	6.642	0.117	0.178	61.593
MT-S3	Bound	3.062	2.92	7.3	13.2		0.123	0.054	0.013	0.078	0.032	0.025		0.054	0.001		0.004	0.096	0.016	0.191	0.008	0.223	0.025		0.006	0.085	0.001	0.095	0.002		0.009	0.44	0.179	0.204	35.101	0.532	0.015	0.044	37.656
MT-S4	Bound	2.99	2.86	5.8	3.8		0.267	0.568	0.014	0.075	0.048	0.312		0.164	0.07		0.007	1.198	0.037	1.574	0.008	0.827	0.021	0.389	0.067	0.297	0.001	0.393	0.018	0.02	0.499	2.024	1.396	1.473	53.832	5.921	0.121	0.235	71.876
MT-A1	Bound	2.98	2.73333	6.2	3.4		0.307	0.717	0.015	0.11	0.035	0.313		0.199	0.042		0.013	1.29	0.015	1.995	0.004	0.863	0.032	0.481	0.097	0.339	0	0.501	0.021	0.024	0.383	1.963	2.028	2.036	58.704	6.666	0.157	0.234	79.584
MT-A2	Bound	2.912	2.72	9.2	5.8		0.169	0.272	0.011	0.075	0.03	0.132		0.093	0.015		0.006	0.597	0.016	1.014	0.004	0.778	0.003	0.089	0.038	0.155	0.001	0.195	0.011	0.011	0.171	0.938	0.808	0.816	65.778	3.319	0.096	0.123	75.764
MT-A3	Bound	2.964	3	5	2.4		0.193	0.324	0.016	0.091	0.043	0.182		0.128	0.024		0.006	0.692	0.011	1.012	0.007	0.861	0.003	0.164	0.048	0.208	0.001	0.251	0.014	0.013	0.191	1.166	0.998	0.995	49.931	3.546	0.111	0.129	61.359
MT-A4	Bound	3.04	3.12	5.8	4.1		0.176	0.284	0.012	0.087	0.032	0.144		0.101	0.018		0.005	0.689	0.009	1.085	0.004	0.501	0.011	0.099	0.049	0.165	0	0.186	0.015	0.016	0.248	1.015	1.012	1.027	55.915	4.235	0.113	0.142	67.395
GO-S1	Free	2.9	3.4	5	5.1		0.067	0.478	0.049	0.188	0.034	0.621	0.053	0.25	0.005	0.214	0.155	1.999	1.668	0.237	0.229	0.61	0.057		0.989	0.823		0.406	0.017	0.004	0.084	1.327	2.604	2.64	0.014	2.1	0.291	0.397	18.61
GO-S2	Free	3.098	3.44	5.9	18.7		0.064	1.047	0.09	0.375	0.035	1.165	0.047	0.698	0.007	0.441	0.304	2.028	2.482	0.274	0.555	1.644	0.068		0.872	1.937		0.824	0.016	0.005	0.094	2.897	4.725	4.758	0.002	4.254	0.489	0.593	32.79
GO-S3	Free	3.062	2.92	8	16.2		0.058	1.093	0.116	0.418	0.036	1.392	0.045	0.631	0.005	0.532	0.353	2.679	3.07	0.186	0.31	1.338	0.172		1.232	1.927		0.827	0.004	0.004	0.106	1.983	4.935	4.945	0.042	3.771	0.425	0.617	33.252
GO-S4	Free	2.99	2.86	6.6	5.7		0.07	0.868	0.108	0.394	0.026	1.028	0.03	0.623	0.004	0.276	0.211	1.406	1.617	0.184	0.266	1.494	0.051		0.969	1.206		0.556	0.017		0.108	2.299	3.587	3.523		3.82	0.383	0.552	25.676
GO-A1	Free	2.98	2.73333	4.7	11.4		0.063	0.485	0.051	0.203	0.034	1.088	0.019	0.249	0.004	0.234	0.254	3.438	1.934	0.103	0.571	0.752	0.105		0.828	1.249		0.494	0.009	0.003	0.1	1.419	3.036	3.052		1.199	0.257	0.219	21.452
GO-A2	Free	2.912	2.72	5.1	5.4		0.06	0.245	0.024	0.127	0.022	0.389	0.024	0.134	0.002	0.172	0.138	1.802	1.417	0.134	0.488	0.358	0.1		0.391	0.908		0.323	0.009	0.002	0.012	0.932	1.222	1.231		0.933	0.163	0.136	11.898
GO-A3	Free	2.964	3	5.3	4.5		0.055	0.256	0.033	0.193	0.03	0.544	0.01	0.238	0.002	0.189	0.174	1.592	1.715	0.127	0.468	0.58	0.083		0.447	1.057		0.385	0.005	0.002	0.01	1.323	1.763	1.741		1.342	0.171	0.131	14.666
GO-A4	Free	3.04	3.12	6.3	4.5		0.062	0.112	0.026	0.152	0.027	0.421	0.011	0.183	0.002	0.157	0.134	1.323	1.268	0.09	0.426	0.44	0.093		0.388	0.794		0.302	0.004	0.002	0.004	1.073	1.412	1.423		1.004	0.137	0.103	11.573
MT-S1	Free	2.9	3.4	6.3	6.3		0.066	0.493	0.043	0.193	0.035	0.551	0.021	0.305	0.002	0.218	0.131	0.996	1.981	0.173	0.264	0.673	0.053		0.584	0.839		0.435	0.012	0.002	0.047	1.587	2.085	2.106	0.023	2.203	0.264	0.411	16.796
MT-S2	Free	3.098	3.44	5.8	16.4		0.053	0.973	0.082	0.433	0.035	1.047	0.013	0.818	0.004	0.372	0.276	1.102	1.796	0.282	0.244	1.675	0.069		0.988	1.559		0.775	0.011	0.002	0.086	3.072	4.665	4.687		4.925	0.455	0.603	31.102
MT-S3	Free	3.062	2.92	7.3	13.2		0.058	0.784	0.051	0.185	0.036	0.668	0.032	0.319	0.005	0.268	0.179	1.749	1.36	0.083	0.257	0.777	0.058		0.555	1.085		0.547	0.013	0.002	0.043	1.302	3.407	3.421		2.217	0.274	0.461	20.196
MT-S4	Free	2.99	2.86	5.8	3.8		0.056	0.86	0.078	0.265	0.052	1.204	0.047	0.463	0.006	0.359	0.228	2.477	2.274	0.16	0.369	1.028	0.07		1.543	1.231		0.598	0.013	0.003	0.057	2.42	3.749	3.685	0.039	3.844	0.244	0.72	28.142
MT-A1	Free	2.98	2.73333	6.2	3.4		0.05	0.295	0.019	0.088	0.044	0.463	0.006	0.114	0.002	0.147	0.079	1.769	0.673	0.113	0.234	0.341	0.039		0.17	0.476		0.248	0.003	0.001	0.009	0.987	1.225	1.197		0.857	0.13	0.128	9.907
MT-A3	Free	2.964	3	5	2.4		0.039	0.089	0.012	0.061	0.02	0.158	0.006	0.065		0.054	0.058	0.486	0.569	0.054	0.174	0.141	0.044		0.196	0.291		0.114		0.001		0.46	0.501	0.501		0.431	0.033	0.056	4.614
MT-A4	Free	3.04	3.12	5.8	4.1		0.045	0.177	0.025	0.127	0.027	0.415	0.021	0.169	0.002	0.141	0.108	1.274	1.162	0.081	0.323	0.338	0.068		0.346	0.625		0.236				0.942	1.128	1.155	0.008	0.933	0.097	0.108	10.081
SG-S1	Free	2.9	3.4	7.3	70.5	0.159	0.053	2.991	0.203	0.887	0.061	3.505	0.088	1.562	0.017	1.168	0.612	5.704	7.216	0.462	0.295	3.651	0.59		2.467	3.132	0.001	1.73	0.017	0.006	0.165	8.043	11.359	11.2		13.569	0.994	1.476	83.224
SG-S2	Free	3.098	3.44	5.5	14.2		0.042	1.115	0.176	0.657	0.073	2.99	0.068	0.848	0.007	0.934	0.518	5.791	5.058	0.393	0.575	1.864	0.186		3.081	2.295	0.001	0.902	0.015	0.009	0.218	3.549	6.999	7.007		5.635	0.522	0.987	52.515
SG-S4	Free	2.99	2.86	5.6	30.9	0.21	0.064	1.68	0.15	0.696	0.062	2.52	0.069	1.743	0.013	0.895	0.4	2.821	3.353	0.558	0.531	3.932	0.462		2.295	2.544	0.001	1.143	0.1	0.006	0.104	8.302	7.619	7.576		13.918	0.806	1.269	65.632
SG-A1	Free	2.98	2.73333	5.6	14.2		0.084	1.578	0.156	0.735	0.08	3.613	0.052	1.051	0.012	1.081	0.509	9.612	4.023	0.395	0.442	2.304	0.107		1.588	2.341	0.002	1.143	0.01	0.003	0.073	5.936	7.356	7.264		7.219	0.745	0.603	60.117
SG-A2	Free	2.912	2.72	6	24.7		0.059	1.485	0.106	0.504	0.033	2.383	0.078	0.579	0.009	0.851	0.46	12.028	4.621	0.371	1.112	1.653	0.232		1.749	2.503	0.002	1.121	0.012	0.005	0.099	4.636	7.117	7.101	0.001	5.459	0.521	0.529	57.419
SG-A3	Free	2.964	3	6.1	10.1		0.064	1.45	0.142	0.689	0.056	3.944	0.09	1.075	0.011	1.194	0.578	9.868	5.868	0.521	1.069	2.526	0.216		2.224	3.149	0.002	1.284	0.009	0.005	0.039	6.761	8.268	8.203	0.001	8.152	1.202	0.503	69.163
SG-A4	Free	3.04	3.12	7.2	15.4		0.064	1.608	0.113	0.559	0.044	2.81	0.059	0.882	0.009	1.021	0.478	9.808	4.58	0.264	0.476	2.055	0.188		1.38	2.686	0.001	1.073	0.007	0.004	0.025	6.084	7.705	7.659	0.001	7.733	0.976	0.479	60.831
HE-S1	Free	2.9	3.4	9.1	6.8	0.089	0.047	0.161	0.123	0.225	0.031	1.836	0.311	0.263	0.006	1.69	0.611	6.416	24.733	0.506	6.634	1.116	0.701		4.594	4.901	0.005	0.954	0.05	0.023	0.008	0.733	1.388	1.38		1.268	0.223	0.337	61.274
HE-S2	Free	3.098	3.44	15.7	6		0.072	0.254	0.339	0.51	0.053	3.489	0.384	0.474	0.02	3.339	1.265	10.48	21.841	0.675	8.847	2.824	0.799		8.051	9.272	0.019	2.183	0.081	0.043	0.01	1.918	2.551	2.613	0.001	1.682	0.419	0.262	84.77
HE-S3	Free	3.062	2.92	9.9	8.7		0.043	0.109	0.077	0.144	0.026	1.063	0.143	0.181	0.007	0.834	0.484	4.157	8.704	0.216	2.574	0.974	0.362		3.151	4.234	0.001	0.616	0.028	0.016	0.008	0.528	1.133	1.092		0.698	0.027	0.27	31.9
HE-S4	Free	2.99	2.86	6.9	6		0.051	0.355	0.366	0.652	0.045	3.335	0.259	0.714	0.025	2.429	0.807	7.85	14.131	0.37	4.084	2.331	0.758		8.95	6.813	0.007	1.076	0.07	0.042	0.026	1.013	3.1	3.088		2.042	0.283	0.401	65.473
HE-A1	Free	2.98	2.73333	6.3	6.1		1.624	0.351	0.102	0.505	0.033	1.577	0.241	0.513	0.019	1.603	1.407	19.802	17.76	0.66	9.661	1.928	0.762		7.595	7.199	0.036	1.68	0.057	0.041	0.047	3.977	2.381	2.405		2.103	0.428	0.324	86.821
HE-A2	Free	2.912	2.72	6.6	15.4		0.076	0.188	0.055	0.163	0.022	0.978	0.086	0.149	0.013	0.602	0.605	8.276	8.14	0.235	4.714	0.82	0.678		4.046	4.892	0.002	0.712	0.033	0.019	0.018	1.366	1.309	1.328	0	0.704	0.05	0.097	40.376
HE-A3	Free	2.964	3	5.2	5.5		0.121	0.183	0.119	0.32	0.036	3.685	0.187	0.389	0.024	1.365	1.572	18.736	20.098	0.295	7.99	2.324	1.29		7.06	7.561	0.015	1.742	0.053	0.033	0.04	3.955	3.364	3.397	0.005	1.616	0.266	0.176	88.017
HE-A4	Free	3.04	3.12	5.8	39.9	0.135	0.103	0.262	0.115	0.356	0.035	3.317	0.116	0.375	0.014	1.439	1.465	13.796	16.363	0.212	6.412	1.908	1.768		6.057	7.481	0.006	1.463	0.046	0.029	0.024	3.605	3.476	3.497	0.004	1.448	0.177	0.164	75.533
